# Supplementary material for: Methyl 5-O-(4-chloro­benzo­yl)-2-de­oxy-3-O-methyl­sulfonyl-threo-pentofuran­oside
Source: Acta Crystallogr Sect E Struct Rep Online. 2010 Mar 13;66(Pt 4):o820. doi: 10.1107/S1600536810007087 (PMC2983765; doi:10.1107/S1600536810007087)
Supplement: Supplementary file 1 [file e-66-0o820-sup1.cif]

##############################################################################
###                                                                        ###
###        Electronic paper (Acta Crystallographica Section E)             ###
###                                                                        ###
##############################################################################
#                                                                            #
# This CIF contains the data in a paper accepted for publication in Acta     #
# Crystallographica Section E. It conforms to the requirements of Notes      #
# for Authors for Section E, and has been peer reviewed under the auspices   #
# of the IUCr Commission on Journals.                                        #
#                                                                            #
# Full details of the Crystallographic Information File format               #
# are given in the paper "The Crystallographic Information File (CIF):       #
# a New Standard Archive File for Crystallography" by S. R. Hall, F. H.      #
# Allen and I. D. Brown [Acta Cryst. (1991), A47, 655-685].                  #
#                                                                            #
# The current version of the core CIF dictionary is obtainable from          #
# ftp://ftp.iucr.org/pub/cif_core.dic. The current version number is 2.4.    #
#                                                                            #
# Software is freely available for graphical display of the structure(s) in  #
# this CIF.  For information consult the CIF home page http://www.iucr.org/  #
# cif/home.html                                                              #
#                                                                            #
# This file may be used for bona fide research purposes within the           #
# scientific community so long as proper attribution is given to the journal # 
# article from which it was obtained.                                        #
#                                                                            #
##############################################################################
                                             
data_I
_audit_creation_method     SHELXL-97
_chemical_name_systematic
;
Methyl 5-<i>O</i>-(4-chlorobenzoyl)-2-deoxy-3-<i>O</i>-methylsulfonyl-
<i>threo</i>-pentofuranoside
;
_chemical_name_common     ?
_chemical_formula_moiety     'C14 H17 Cl O7 S'
_chemical_formula_sum     'C14 H17 Cl O7 S'
_chemical_formula_iupac     'C14 H17 Cl O7 S'
_chemical_formula_weight     364.79
_chemical_melting_point     ?
_symmetry_cell_setting     Orthorhombic
_symmetry_space_group_name_H-M     'P 21 21 21'
_symmetry_space_group_name_Hall     'P 2ac 2ab'
loop_
    _symmetry_equiv_pos_as_xyz
    'x, y, z'
    '-x+1/2, -y, z+1/2'
    '-x, y+1/2, -z+1/2'
    'x+1/2, -y+1/2, -z'
_cell_length_a     5.3103(11)
_cell_length_b     10.996(2)
_cell_length_c     28.559(6)
_cell_angle_alpha     90.00
_cell_angle_beta     90.00
_cell_angle_gamma     90.00
_cell_volume     1667.6(6)
_cell_formula_units_Z     4
_cell_measurement_reflns_used     3922
_cell_measurement_theta_min     1.4
_cell_measurement_theta_max     27.2
_cell_measurement_temperature     113(2)
_exptl_crystal_description     Prism
_exptl_crystal_colour     Colorless
_exptl_crystal_size_max     0.16
_exptl_crystal_size_mid     0.04
_exptl_crystal_size_min     0.02
_exptl_crystal_density_diffrn     1.453
_exptl_crystal_density_meas     ?
_exptl_crystal_density_method     'not measured'
_exptl_crystal_F_000     760
_exptl_absorpt_coefficient_mu     0.386
_exptl_absorpt_correction_type     multi-scan
_exptl_absorpt_process_details     '(CrystalClear; Rigaku/MSC, 2005)'
_exptl_absorpt_correction_T_min     0.941
_exptl_absorpt_correction_T_max     0.992
_exptl_special_details
;
;
_diffrn_ambient_temperature     113(2)
_diffrn_radiation_type     MoK\a
_diffrn_radiation_wavelength     0.71073
_diffrn_radiation_source     'rotating anode'
_diffrn_radiation_monochromator     multilayer
_diffrn_measurement_device_type     'Rigaku Saturn CCD'
_diffrn_measurement_method     '\w and \f scans'
_diffrn_detector_area_resol_mean     14.63
_diffrn_reflns_number     10486
_diffrn_reflns_av_R_equivalents     0.0811
_diffrn_reflns_av_sigmaI/netI     0.0983
_diffrn_reflns_theta_min     1.43
_diffrn_reflns_theta_max     27.38
_diffrn_reflns_theta_full     27.38
_diffrn_measured_fraction_theta_max     0.986
_diffrn_measured_fraction_theta_full     0.986
_diffrn_reflns_limit_h_min     -6
_diffrn_reflns_limit_h_max     6
_diffrn_reflns_limit_k_min     -14
_diffrn_reflns_limit_k_max     12
_diffrn_reflns_limit_l_min     -36
_diffrn_reflns_limit_l_max     36
_diffrn_standards_number     0
_diffrn_standards_interval_count     0
_diffrn_standards_interval_time     0
_diffrn_standards_decay_%     0
_refine_special_details
;
Refinement of <i>F</i>^2^ against ALL reflections. The weighted <i>R</i>-factor
wR and goodness of fit <i>S</i> are based on <i>F</i>^2^, conventional
<i>R</i>-factors <i>R</i> are based on <i>F</i>, with <i>F</i> set to zero for
negative <i>F</i>^2^. The threshold expression of <i>F</i>^2^ >
\s(<i>F</i>^2^) is used only for calculating <i>R</i>-factors(gt) etc. and is
not relevant to the choice of reflections for refinement. <i>R</i>-factors
based on <i>F</i>^2^ are statistically about twice as large as those based on
<i>F</i>, and <i>R</i>- factors based on ALL data will be even larger.
;
_reflns_number_total     3708
_reflns_number_gt     2350
_reflns_threshold_expression     I>2\s(I)
_refine_ls_structure_factor_coef     Fsqd
_refine_ls_matrix_type     full
_refine_ls_R_factor_all     0.0913
_refine_ls_R_factor_gt     0.0612
_refine_ls_wR_factor_gt     0.1393
_refine_ls_wR_factor_ref     0.1602
_refine_ls_goodness_of_fit_ref     0.955
_refine_ls_restrained_S_all     0.955
_refine_ls_number_reflns     3708
_refine_ls_number_parameters     210
_refine_ls_number_restraints     0
_refine_ls_hydrogen_treatment     constr
_refine_ls_weighting_scheme     calc
_refine_ls_weighting_details
                 'calc w=1/[\s^2^(Fo^2^)+(0.0761P)^2^] where P=(Fo^2^+2Fc^2^)/3'
_atom_sites_solution_hydrogens     geom
_atom_sites_solution_primary     direct
_atom_sites_solution_secondary     difmap
_refine_ls_shift/su_max     0.000
_refine_ls_shift/su_mean     0.000
_refine_diff_density_max     0.386
_refine_diff_density_min     -0.351
_refine_ls_extinction_method     none
_refine_ls_extinction_coef     ?
_refine_ls_abs_structure_details     'Flack (1983), 1491 Friedel pairs'
_refine_ls_abs_structure_Flack     0.14(12)
loop_
    _atom_type_symbol
    _atom_type_description
    _atom_type_scat_dispersion_real
    _atom_type_scat_dispersion_imag
    _atom_type_scat_source
    'C' 'C' 0.0033 0.0016
                         'International Tables Vol C Tables 4.2.6.8 and 6.1.1.4'
    'H' 'H' 0.0000 0.0000
                         'International Tables Vol C Tables 4.2.6.8 and 6.1.1.4'
    'O' 'O' 0.0106 0.0060
                         'International Tables Vol C Tables 4.2.6.8 and 6.1.1.4'
    'S' 'S' 0.1246 0.1234
                         'International Tables Vol C Tables 4.2.6.8 and 6.1.1.4'
    'Cl' 'Cl' 0.1484 0.1585
                         'International Tables Vol C Tables 4.2.6.8 and 6.1.1.4'
_computing_data_collection     'CrystalClear (Rigaku/MSC, 2005)'
_computing_cell_refinement     'CrystalClear (Rigaku/MSC, 2005)'
_computing_data_reduction     'CrystalClear (Rigaku/MSC, 2005)'
_computing_structure_solution     'SHELXS97 (Sheldrick, 2008)'
_computing_structure_refinement     'SHELXL97 (Sheldrick, 2008)'
_computing_molecular_graphics     'SHELXTL (Sheldrick, 2008)'
_computing_publication_material     'CrystalStructure (Rigaku/MSC, 2005)'
loop_
    _atom_site_type_symbol
    _atom_site_label
    _atom_site_fract_x
    _atom_site_fract_y
    _atom_site_fract_z
    _atom_site_U_iso_or_equiv
    _atom_site_adp_type
    _atom_site_calc_flag
    _atom_site_refinement_flags
    _atom_site_occupancy
    _atom_site_disorder_assembly
    _atom_site_disorder_group
    S S1 1.4386(2) 0.10450(10) 0.24656(4) 0.0343(3) Uani d . 1 . .
    Cl Cl1 -0.0628(2) 0.49619(10) 0.49439(4) 0.0422(3) Uani d . 1 . .
    O O1 1.5556(6) 0.1924(3) 0.27718(10) 0.0405(8) Uani d . 1 . .
    O O2 1.2922(6) 0.1486(3) 0.20756(10) 0.0425(8) Uani d . 1 . .
    O O3 1.2518(5) 0.0213(3) 0.27563(10) 0.0354(8) Uani d . 1 . .
    O O4 0.9138(5) -0.0285(3) 0.35800(10) 0.0344(7) Uani d . 1 . .
    O O5 1.0908(6) -0.1751(3) 0.40778(11) 0.0432(8) Uani d . 1 . .
    O O6 0.8593(6) 0.2219(3) 0.37504(10) 0.0372(8) Uani d . 1 . .
    O O7 0.8825(6) 0.4043(3) 0.33985(11) 0.0438(8) Uani d . 1 . .
    C C1 1.6668(9) -0.0004(4) 0.22686(16) 0.0409(11) Uani d . 1 . .
    H H1A 1.7917 0.0419 0.2076 0.061 Uiso calc R 1 . .
    H H1B 1.5848 -0.0639 0.2082 0.061 Uiso calc R 1 . .
    H H1C 1.7507 -0.0375 0.2539 0.061 Uiso calc R 1 . .
    C C2 1.3140(8) -0.0092(4) 0.32470(14) 0.0364(11) Uani d . 1 . .
    H H2 1.4918 0.0121 0.3327 0.044 Uiso calc R 1 . .
    C C3 1.2591(9) -0.1449(4) 0.33224(17) 0.0442(13) Uani d . 1 . .
    H H3A 1.2336 -0.1866 0.3019 0.053 Uiso calc R 1 . .
    H H3B 1.4002 -0.1846 0.3490 0.053 Uiso calc R 1 . .
    C C4 1.0188(8) -0.1493(4) 0.36168(15) 0.0369(11) Uani d . 1 . .
    H H4 0.8989 -0.2119 0.3495 0.044 Uiso calc R 1 . .
    C C5 1.1255(8) 0.0530(4) 0.35708(16) 0.0344(10) Uani d . 1 . .
    H H5 1.1994 0.0578 0.3892 0.041 Uiso calc R 1 . .
    C C6 0.8817(12) -0.1738(5) 0.43964(17) 0.0660(18) Uani d . 1 . .
    H H6A 0.8109 -0.0916 0.4411 0.099 Uiso calc R 1 . .
    H H6B 0.9391 -0.1983 0.4709 0.099 Uiso calc R 1 . .
    H H6C 0.7524 -0.2306 0.4287 0.099 Uiso calc R 1 . .
    C C7 1.0480(9) 0.1795(4) 0.34171(15) 0.0345(10) Uani d . 1 . .
    H H7A 1.1953 0.2347 0.3417 0.041 Uiso calc R 1 . .
    H H7B 0.9765 0.1772 0.3097 0.041 Uiso calc R 1 . .
    C C8 0.7876(9) 0.3383(4) 0.36835(15) 0.0333(10) Uani d . 1 . .
    C C9 0.5748(9) 0.3752(4) 0.40003(14) 0.0341(10) Uani d . 1 . .
    C C10 0.4615(9) 0.2920(4) 0.43100(14) 0.0347(10) Uani d . 1 . .
    H H10 0.5206 0.2106 0.4324 0.042 Uiso calc R 1 . .
    C C11 0.2639(9) 0.3286(5) 0.45937(15) 0.0398(12) Uani d . 1 . .
    H H11 0.1832 0.2722 0.4796 0.048 Uiso calc R 1 . .
    C C12 0.1858(9) 0.4488(4) 0.45785(15) 0.0349(10) Uani d . 1 . .
    C C13 0.2946(9) 0.5324(5) 0.42730(15) 0.0389(11) Uani d . 1 . .
    H H13 0.2350 0.6138 0.4260 0.047 Uiso calc R 1 . .
    C C14 0.4913(9) 0.4948(4) 0.39879(15) 0.0392(11) Uani d . 1 . .
    H H14 0.5695 0.5514 0.3783 0.047 Uiso calc R 1 . .
loop_
    _atom_site_aniso_label
    _atom_site_aniso_U_11
    _atom_site_aniso_U_22
    _atom_site_aniso_U_33
    _atom_site_aniso_U_12
    _atom_site_aniso_U_13
    _atom_site_aniso_U_23
    S1 0.0263(5) 0.0336(6) 0.0429(6) -0.0003(5) -0.0009(5) 0.0002(5)
    Cl1 0.0340(6) 0.0454(7) 0.0473(6) 0.0034(6) 0.0002(5) -0.0041(5)
    O1 0.0359(17) 0.0371(18) 0.0485(18) -0.0078(16) -0.0019(16) -0.0060(15)
    O2 0.0409(19) 0.045(2) 0.0421(19) -0.0024(17) -0.0071(15) 0.0032(15)
    O3 0.0274(17) 0.0376(19) 0.0413(17) -0.0057(14) -0.0010(13) 0.0050(14)
    O4 0.0238(15) 0.0308(17) 0.0485(18) -0.0014(14) -0.0039(14) 0.0003(13)
    O5 0.0414(19) 0.0372(19) 0.0511(19) 0.0062(17) 0.0016(16) 0.0043(14)
    O6 0.0388(19) 0.0297(17) 0.0431(18) 0.0019(14) 0.0032(13) -0.0001(13)
    O7 0.0443(19) 0.0324(18) 0.055(2) 0.0036(16) 0.0098(16) 0.0077(15)
    C1 0.034(2) 0.043(3) 0.046(3) 0.009(2) 0.003(2) -0.003(2)
    C2 0.023(2) 0.052(3) 0.035(2) 0.005(2) -0.0005(18) 0.007(2)
    C3 0.040(3) 0.038(3) 0.055(3) 0.009(2) 0.006(2) 0.008(2)
    C4 0.033(3) 0.029(2) 0.048(3) 0.006(2) -0.003(2) 0.0000(19)
    C5 0.028(2) 0.033(2) 0.042(3) -0.0045(19) 0.0035(19) 0.0022(19)
    C6 0.077(4) 0.062(4) 0.059(3) 0.029(3) 0.031(3) 0.015(3)
    C7 0.034(2) 0.030(2) 0.039(2) 0.002(2) 0.008(2) -0.0056(18)
    C8 0.033(2) 0.033(3) 0.033(2) 0.002(2) -0.0060(19) 0.0012(19)
    C9 0.034(2) 0.030(2) 0.038(2) 0.003(2) -0.003(2) 0.0003(18)
    C10 0.032(2) 0.033(2) 0.040(2) 0.001(2) -0.003(2) 0.0006(19)
    C11 0.034(3) 0.040(3) 0.045(3) -0.004(2) 0.000(2) 0.000(2)
    C12 0.032(2) 0.036(3) 0.036(3) 0.003(2) -0.005(2) -0.0027(19)
    C13 0.036(3) 0.039(3) 0.042(3) 0.007(2) 0.000(2) -0.003(2)
    C14 0.043(3) 0.030(2) 0.044(3) -0.001(2) -0.004(2) 0.004(2)
_geom_special_details
;
All esds (except the esd in the dihedral angle between two l.s. planes) are
estimated using the full covariance matrix. The cell esds are taken into
account individually in the estimation of esds in distances, angles and
torsion angles; correlations between esds in cell parameters are only used
when they are defined by crystal symmetry. An approximate (isotropic)
treatment of cell esds is used for estimating esds involving l.s. planes.
;
loop_
    _geom_bond_atom_site_label_1
    _geom_bond_atom_site_label_2
    _geom_bond_site_symmetry_2
    _geom_bond_distance
    _geom_bond_publ_flag
    S1 O2 . 1.442(3) ?
    S1 O1 . 1.444(3) ?
    S1 O3 . 1.585(3) ?
    S1 C1 . 1.765(4) ?
    Cl1 C12 . 1.761(5) ?
    O3 C2 . 1.479(5) ?
    O4 C5 . 1.438(5) ?
    O4 C4 . 1.444(5) ?
    O5 C4 . 1.400(5) ?
    O5 C6 . 1.435(6) ?
    O6 C8 . 1.349(5) ?
    O6 C7 . 1.458(5) ?
    O7 C8 . 1.201(5) ?
    C1 H1A . 0.9800 ?
    C1 H1B . 0.9800 ?
    C1 H1C . 0.9800 ?
    C2 C5 . 1.524(6) ?
    C2 C3 . 1.535(6) ?
    C2 H2 . 1.0000 ?
    C3 C4 . 1.529(6) ?
    C3 H3A . 0.9900 ?
    C3 H3B . 0.9900 ?
    C4 H4 . 1.0000 ?
    C5 C7 . 1.516(6) ?
    C5 H5 . 1.0000 ?
    C6 H6A . 0.9800 ?
    C6 H6B . 0.9800 ?
    C6 H6C . 0.9800 ?
    C7 H7A . 0.9900 ?
    C7 H7B . 0.9900 ?
    C8 C9 . 1.504(6) ?
    C9 C14 . 1.388(6) ?
    C9 C10 . 1.408(6) ?
    C10 C11 . 1.386(6) ?
    C10 H10 . 0.9500 ?
    C11 C12 . 1.386(6) ?
    C11 H11 . 0.9500 ?
    C12 C13 . 1.393(6) ?
    C13 C14 . 1.388(6) ?
    C13 H13 . 0.9500 ?
    C14 H14 . 0.9500 ?
loop_
    _geom_angle_atom_site_label_1
    _geom_angle_atom_site_label_2
    _geom_angle_atom_site_label_3
    _geom_angle_site_symmetry_1
    _geom_angle_site_symmetry_3
    _geom_angle
    _geom_angle_publ_flag
    O2 S1 O1 . . 118.33(19) ?
    O2 S1 O3 . . 105.14(18) ?
    O1 S1 O3 . . 109.79(18) ?
    O2 S1 C1 . . 110.1(2) ?
    O1 S1 C1 . . 109.6(2) ?
    O3 S1 C1 . . 102.7(2) ?
    C2 O3 S1 . . 119.2(3) ?
    C5 O4 C4 . . 105.8(3) ?
    C4 O5 C6 . . 112.5(4) ?
    C8 O6 C7 . . 113.9(3) ?
    S1 C1 H1A . . 109.5 ?
    S1 C1 H1B . . 109.5 ?
    H1A C1 H1B . . 109.5 ?
    S1 C1 H1C . . 109.5 ?
    H1A C1 H1C . . 109.5 ?
    H1B C1 H1C . . 109.5 ?
    O3 C2 C5 . . 109.1(3) ?
    O3 C2 C3 . . 108.1(4) ?
    C5 C2 C3 . . 103.1(3) ?
    O3 C2 H2 . . 112.0 ?
    C5 C2 H2 . . 112.0 ?
    C3 C2 H2 . . 112.0 ?
    C4 C3 C2 . . 105.4(4) ?
    C4 C3 H3A . . 110.7 ?
    C2 C3 H3A . . 110.7 ?
    C4 C3 H3B . . 110.7 ?
    C2 C3 H3B . . 110.7 ?
    H3A C3 H3B . . 108.8 ?
    O5 C4 O4 . . 111.1(3) ?
    O5 C4 C3 . . 107.2(4) ?
    O4 C4 C3 . . 104.7(4) ?
    O5 C4 H4 . . 111.2 ?
    O4 C4 H4 . . 111.2 ?
    C3 C4 H4 . . 111.2 ?
    O4 C5 C7 . . 111.4(4) ?
    O4 C5 C2 . . 104.2(3) ?
    C7 C5 C2 . . 114.5(4) ?
    O4 C5 H5 . . 108.9 ?
    C7 C5 H5 . . 108.9 ?
    C2 C5 H5 . . 108.9 ?
    O5 C6 H6A . . 109.5 ?
    O5 C6 H6B . . 109.5 ?
    H6A C6 H6B . . 109.5 ?
    O5 C6 H6C . . 109.5 ?
    H6A C6 H6C . . 109.5 ?
    H6B C6 H6C . . 109.5 ?
    O6 C7 C5 . . 106.9(3) ?
    O6 C7 H7A . . 110.3 ?
    C5 C7 H7A . . 110.3 ?
    O6 C7 H7B . . 110.3 ?
    C5 C7 H7B . . 110.3 ?
    H7A C7 H7B . . 108.6 ?
    O7 C8 O6 . . 123.5(4) ?
    O7 C8 C9 . . 124.0(4) ?
    O6 C8 C9 . . 112.5(4) ?
    C14 C9 C10 . . 119.7(4) ?
    C14 C9 C8 . . 118.7(4) ?
    C10 C9 C8 . . 121.6(4) ?
    C11 C10 C9 . . 120.2(4) ?
    C11 C10 H10 . . 119.9 ?
    C9 C10 H10 . . 119.9 ?
    C10 C11 C12 . . 119.0(4) ?
    C10 C11 H11 . . 120.5 ?
    C12 C11 H11 . . 120.5 ?
    C11 C12 C13 . . 121.6(4) ?
    C11 C12 Cl1 . . 119.2(4) ?
    C13 C12 Cl1 . . 119.1(4) ?
    C14 C13 C12 . . 118.9(4) ?
    C14 C13 H13 . . 120.5 ?
    C12 C13 H13 . . 120.5 ?
    C13 C14 C9 . . 120.5(4) ?
    C13 C14 H14 . . 119.8 ?
    C9 C14 H14 . . 119.8 ?
loop_
    _geom_torsion_atom_site_label_1
    _geom_torsion_atom_site_label_2
    _geom_torsion_atom_site_label_3
    _geom_torsion_atom_site_label_4
    _geom_torsion_site_symmetry_1
    _geom_torsion_site_symmetry_2
    _geom_torsion_site_symmetry_3
    _geom_torsion_site_symmetry_4
    _geom_torsion
    _geom_torsion_publ_flag
    O2 S1 O3 C2 . . . . -162.0(3) ?
    O1 S1 O3 C2 . . . . -33.7(3) ?
    C1 S1 O3 C2 . . . . 82.8(3) ?
    S1 O3 C2 C5 . . . . 112.1(3) ?
    S1 O3 C2 C3 . . . . -136.5(3) ?
    O3 C2 C3 C4 . . . . -106.4(4) ?
    C5 C2 C3 C4 . . . . 9.0(4) ?
    C6 O5 C4 O4 . . . . 62.4(5) ?
    C6 O5 C4 C3 . . . . 176.2(4) ?
    C5 O4 C4 O5 . . . . 79.2(4) ?
    C5 O4 C4 C3 . . . . -36.2(4) ?
    C2 C3 C4 O5 . . . . -102.4(4) ?
    C2 C3 C4 O4 . . . . 15.6(4) ?
    C4 O4 C5 C7 . . . . 166.4(3) ?
    C4 O4 C5 C2 . . . . 42.4(4) ?
    O3 C2 C5 O4 . . . . 84.0(4) ?
    C3 C2 C5 O4 . . . . -30.7(4) ?
    O3 C2 C5 C7 . . . . -37.9(5) ?
    C3 C2 C5 C7 . . . . -152.6(4) ?
    C8 O6 C7 C5 . . . . 174.5(4) ?
    O4 C5 C7 O6 . . . . 59.2(4) ?
    C2 C5 C7 O6 . . . . 177.1(3) ?
    C7 O6 C8 O7 . . . . -5.1(6) ?
    C7 O6 C8 C9 . . . . 174.2(3) ?
    O7 C8 C9 C14 . . . . -4.3(7) ?
    O6 C8 C9 C14 . . . . 176.4(4) ?
    O7 C8 C9 C10 . . . . 176.4(5) ?
    O6 C8 C9 C10 . . . . -2.9(6) ?
    C14 C9 C10 C11 . . . . 1.4(7) ?
    C8 C9 C10 C11 . . . . -179.3(4) ?
    C9 C10 C11 C12 . . . . -2.1(7) ?
    C10 C11 C12 C13 . . . . 2.4(7) ?
    C10 C11 C12 Cl1 . . . . -179.2(3) ?
    C11 C12 C13 C14 . . . . -2.0(7) ?
    Cl1 C12 C13 C14 . . . . 179.6(3) ?
    C12 C13 C14 C9 . . . . 1.3(6) ?
    C10 C9 C14 C13 . . . . -1.0(6) ?
    C8 C9 C14 C13 . . . . 179.7(4) ?
data_global
_journal_date_recd_electronic     2010-01-26
_journal_date_accepted     2010-02-24
_journal_name_full     'Acta Crystallographica, Section E'
_journal_year     2010
_journal_volume     66
_journal_issue      4
_journal_page_first     o820
_journal_page_last     o820
_journal_paper_category     QO
_journal_coeditor_code     HB5317
_publ_contact_author_name     'Jiang Hongshi'
_publ_contact_author_address
;
Department of Applied Chemistry
Yuncheng University
Yuncheng, Shanxi 044000
People's Republic of China
;
_publ_contact_author_email     jianghongshi555@126.com
_publ_contact_author_fax     '8635 9209 0394'
_publ_contact_author_phone     '8635 9209 0394'
_publ_section_title
;\
Methyl
5-<i>O</i>-(4-chlorobenzoyl)-2-deoxy-3-<i>O</i>-methylsulfonyl-<i>threo</i>-\
pentofuranoside
;
loop_
    _publ_author_name
    _publ_author_footnote
    _publ_author_address
    'Jiang, Hongshi' .
;
Department of Applied Chemistry
Yuncheng University
Yuncheng, Shanxi 044000
People's Republic of China
;
    'Li, Hui' .
;
Department of Applied Chemistry
Yuncheng University
Yuncheng, Shanxi 044000
People's Republic of China
;
    'Sun, Hong' .
;
Department of Applied Chemistry
Yuncheng University
Yuncheng, Shanxi 044000
People's Republic of China
;
