# Supplementary material for: Methyl 5-O-(4-chloro­benzo­yl)-2-de­oxy-3-O-methyl­sulfonyl-threo-pentofuran­oside
Source: Acta Crystallogr Sect E Struct Rep Online. 2010 Mar 13;66(Pt 4):o820. doi: 10.1107/S1600536810007087 (PMC2983765; doi:10.1107/S1600536810007087)
Supplement: Supplementary file 2 [file e-66-0o820-Isup2.hkl]

# 
# h,k,l, Fc-squared, Fo-squared, sigma(Fo-squared) and status flag 
# 
data_I
_shelx_title ' m091224g in P2(1)2(1)2(1)' 
_shelx_refln_list_code          4 
_shelx_F_calc_maximum      179.25 
_exptl_crystal_F_000       760.00 
_reflns_d_resolution_high  0.7726 
 
loop_ 
 _symmetry_equiv_pos_as_xyz 
 'x, y, z' 
 '-x+1/2, -y, z+1/2' 
 '-x, y+1/2, -z+1/2' 
 'x+1/2, -y+1/2, -z' 
 
_cell_length_a     5.3103 
_cell_length_b    10.9959 
_cell_length_c    28.5593 
_cell_angle_alpha  90.000 
_cell_angle_beta   90.000 
_cell_angle_gamma  90.000 
 
_shelx_F_squared_multiplier     1.000 
 
loop_ 
 _refln_index_h 
 _refln_index_k 
 _refln_index_l 
 _refln_F_squared_calc 
 _refln_F_squared_meas 
 _refln_F_squared_sigma 
 _refln_observed_status 
   2   0   0     1153.08     1059.86     33.07 o 
   4   0   0       71.30       85.38     21.25 o 
   6   0   0      678.24      800.61    196.64 o 
   1   1   0     4852.56     5216.03     52.45 o 
   2   1   0     1071.71     1109.52     22.61 o 
   3   1   0     1672.86     1807.33     55.49 o 
   4   1   0        0.18       11.99     10.96 o 
   5   1   0     1186.68     1327.93    152.22 o 
   6   1   0       33.13       30.68     18.61 o 
   0   2   0     9682.33     7870.17    126.06 o 
   1   2   0     9186.68     9821.29    107.93 o 
   2   2   0       26.24       37.33      7.73 o 
   3   2   0       25.17       27.89     11.21 o 
   4   2   0        0.72       37.96     15.59 o 
   5   2   0        9.96       20.29     11.01 o 
   6   2   0       50.54       43.66     24.05 o 
   1   3   0      620.03      879.63     94.36 o 
   2   3   0       13.99        7.48      7.75 o 
   3   3   0       39.42       41.33     11.36 o 
   4   3   0      731.95      791.74     40.47 o 
   5   3   0       15.23       32.27     14.22 o 
   6   3   0       67.36       86.84     38.72 o 
   0   4   0     1333.97     1275.70     41.79 o 
   1   4   0      233.21      283.65     30.77 o 
   2   4   0        3.31       16.15     16.50 o 
   3   4   0        4.54       11.11      9.48 o 
   4   4   0        7.21       40.61     16.63 o 
   5   4   0        2.82       21.79     14.14 o 
   6   4   0       54.30       74.25     26.32 o 
   1   5   0      923.04     1132.11     63.72 o 
   2   5   0      544.09      680.43     29.55 o 
   3   5   0     1054.88     1316.44     93.05 o 
   4   5   0      280.20      404.17     66.72 o 
   5   5   0        0.31       26.34     18.70 o 
   6   5   0       54.55       55.08     27.27 o 
   0   6   0    10761.71    11495.37    527.07 o 
   1   6   0      242.41      205.84     21.98 o 
   2   6   0       11.27       37.40     22.06 o 
   3   6   0        4.83       73.04     34.06 o 
   4   6   0      533.02      670.68     89.89 o 
   5   6   0        2.41       21.35     17.27 o 
   6   6   0       29.98       49.88     31.43 o 
   1   7   0     1804.32     1893.78    255.23 o 
   2   7   0     1528.37     1557.34     83.73 o 
   3   7   0       31.74       33.05     15.11 o 
   4   7   0      258.39      377.83     61.80 o 
   5   7   0      302.76      446.30    125.71 o 
   0   8   0      630.32      812.55    101.48 o 
   1   8   0       23.87       40.26     25.02 o 
   2   8   0      100.22      273.49     40.40 o 
   3   8   0      164.93      168.80     38.86 o 
   4   8   0       29.92       38.54     17.97 o 
   5   8   0       34.46       19.08     14.18 o 
   1   9   0       47.94       40.28     16.98 o 
   2   9   0      148.57      223.09     58.82 o 
   3   9   0      317.19      380.92     48.80 o 
   4   9   0        5.57       30.18     17.30 o 
   5   9   0      264.17      156.15    107.37 o 
   0  10   0     1004.85     1211.79    131.33 o 
   1  10   0       10.03       92.27     39.26 o 
   2  10   0     1217.59     1386.66    148.88 o 
   3  10   0       45.17       24.23     13.79 o 
   4  10   0        9.83       19.77     11.30 o 
   1  11   0       97.87       75.12     26.38 o 
   2  11   0       15.86       27.39     21.55 o 
   3  11   0      371.69      396.72     85.35 o 
   4  11   0      106.36       93.69     31.57 o 
   0  12   0      148.19      174.17    107.10 o 
   1  12   0      352.32      475.01     81.38 o 
   2  12   0        8.46       22.31     25.64 o 
   3  12   0        1.45       12.65     16.94 o 
   1  13   0       32.28       87.51     46.09 o 
   2  13   0       77.76       58.49     28.57 o 
   0  14   0        7.35       27.74     40.03 o 
   1  14   0       77.98       77.06     41.26 o 
   1   0   1      475.79      482.36     14.65 o 
   2   0   1     2792.76     2897.08     34.82 o 
   3   0   1      384.63      454.08     22.89 o 
   4   0   1      152.57      160.82     19.11 o 
   5   0   1      209.89      231.06     33.78 o 
   6   0   1       95.84      123.69     33.26 o 
  -6   1   1      115.94      140.45     41.09 o 
  -5   1   1       91.87      115.21     35.03 o 
  -4   1   1      199.71      218.99     22.19 o 
  -3   1   1        3.40       25.49     16.44 o 
  -2   1   1       92.95       75.21      9.49 o 
  -1   1   1      372.23      387.49     11.95 o 
   0   1   1     1910.12     1563.61     37.14 o 
   1   1   1      390.29      402.73      9.90 o 
   2   1   1       94.92       79.28      9.85 o 
   3   1   1        5.33       30.45     12.72 o 
   4   1   1      196.80      197.35     20.39 o 
   5   1   1       96.09      149.59     37.57 o 
   6   1   1      115.95       82.87     39.68 o 
  -6   2   1      150.78      122.05     45.43 o 
  -5   2   1      157.65      182.31     33.62 o 
  -4   2   1      959.33     1081.31     36.36 o 
  -3   2   1      356.41      444.85     30.53 o 
  -2   2   1     1277.39     1392.42     27.20 o 
  -1   2   1      470.69      412.58     25.14 o 
   0   2   1      338.36      297.86     11.93 o 
   1   2   1      470.23      459.56     13.03 o 
   2   2   1     1275.93     1320.68     30.22 o 
   3   2   1      358.75      390.05     21.40 o 
   4   2   1      964.58     1128.34     45.41 o 
   5   2   1      157.68      155.42     23.45 o 
   6   2   1      153.36      145.52     51.47 o 
  -6   3   1       15.78       12.81     11.76 o 
  -5   3   1      239.76      280.28     64.85 o 
  -4   3   1      221.59      257.92     26.59 o 
  -3   3   1      776.60      903.99     40.80 o 
  -2   3   1        9.73       13.69     14.75 o 
  -1   3   1     7344.72     7145.44     70.60 o 
   0   3   1       34.71       44.18      8.36 o 
   1   3   1     7334.30     7511.52    140.30 o 
   2   3   1        9.20       14.46     10.40 o 
   3   3   1      770.50      821.80     31.15 o 
   4   3   1      217.22      286.00     36.29 o 
   5   3   1      239.32      272.63     42.48 o 
   6   3   1       15.19       16.00     15.43 o 
  -6   4   1      142.55      134.19     47.33 o 
  -5   4   1      274.45      294.14     46.92 o 
  -4   4   1      830.37      954.87     50.77 o 
  -3   4   1      255.05      262.07     24.03 o 
  -2   4   1     2376.57     3014.79     77.27 o 
  -1   4   1     1606.35     1687.19     51.60 o 
   0   4   1       97.56       74.32     13.66 o 
   1   4   1     1554.87     1686.04     42.52 o 
   2   4   1     2332.44     2606.89     99.02 o 
   3   4   1      248.43      232.66     18.81 o 
   4   4   1      842.67      856.44     70.23 o 
   5   4   1      275.47      309.01     56.18 o 
   6   4   1      142.55      128.14     38.58 o 
  -6   5   1      302.63      270.97     87.49 o 
  -5   5   1       49.15       56.91     26.49 o 
  -4   5   1      914.44     1012.70    128.52 o 
  -3   5   1      166.55      519.69     46.35 o 
  -2   5   1      363.09      359.67     24.35 o 
  -1   5   1      410.31      547.41     32.05 o 
   0   5   1      860.57      976.65    120.31 o 
   1   5   1      379.67      521.56     27.90 o 
   2   5   1      367.59      398.55     32.28 o 
   3   5   1      161.10      215.73     21.95 o 
   4   5   1      906.56     1061.15    140.46 o 
   5   5   1       51.82       39.64     17.26 o 
   6   5   1      307.22      415.35     58.82 o 
  -6   6   1       95.21       70.26     28.92 o 
  -5   6   1       75.25       66.11     26.47 o 
  -4   6   1       38.69       64.61     29.50 o 
  -3   6   1      677.71      733.89     57.94 o 
  -2   6   1      489.96      619.04    126.38 o 
  -1   6   1      110.45      227.00     51.68 o 
   0   6   1      135.13      219.50     27.31 o 
   1   6   1      113.01      131.89     19.56 o 
   2   6   1      486.29      534.04     84.63 o 
   3   6   1      685.55      735.29     64.96 o 
   4   6   1       41.49      118.69     41.08 o 
   5   6   1       74.45       65.03     51.27 o 
   6   6   1       93.30       87.14     31.27 o 
  -5   7   1      149.93      204.12     63.65 o 
  -4   7   1      142.93      276.03     46.00 o 
  -3   7   1      130.17      220.62     83.73 o 
  -2   7   1       85.96      206.82     93.40 o 
  -1   7   1      281.59      415.67    115.27 o 
   0   7   1      107.86       83.09     20.04 o 
   1   7   1      263.84      540.04     41.70 o 
   2   7   1       85.94      113.42     50.21 o 
   3   7   1      136.85      132.78     25.37 o 
   4   7   1      144.70      182.95     51.97 o 
   5   7   1      149.86      253.53     85.68 o 
  -5   8   1        6.84       15.37     16.34 o 
  -4   8   1      108.00       98.95     28.84 o 
  -3   8   1      147.42      174.08     35.26 o 
  -2   8   1      893.59      760.58     83.92 o 
  -1   8   1      479.81      611.45     70.21 o 
   0   8   1      636.54      824.80     59.44 o 
   1   8   1      479.56      448.87     47.00 o 
   2   8   1      888.60     1060.80    107.80 o 
   3   8   1      151.22      179.90     35.24 o 
   4   8   1      109.04       73.56     39.35 o 
   5   8   1        6.36       28.51     19.28 o 
  -5   9   1       55.56       45.52     17.83 o 
  -4   9   1      186.06      215.11     56.97 o 
  -3   9   1       13.87       45.39     27.26 o 
  -2   9   1      389.66      455.79     67.16 o 
  -1   9   1      333.29      361.97     31.61 o 
   0   9   1      116.58      109.30     24.15 o 
   1   9   1      323.32      331.34     40.80 o 
   2   9   1      392.02      430.81     54.66 o 
   3   9   1       12.70       29.57     13.17 o 
   4   9   1      188.96      170.49     45.08 o 
   5   9   1       56.28       54.58     23.08 o 
  -4  10   1       51.27       30.48     15.46 o 
  -3  10   1       77.75       50.58     21.30 o 
  -2  10   1      456.10      717.33    125.88 o 
  -1  10   1      722.45      788.02     63.11 o 
   0  10   1       47.31       97.84     36.80 o 
   1  10   1      723.58      778.75     65.66 o 
   2  10   1      444.94      424.53     71.28 o 
   3  10   1       76.52       59.58     24.19 o 
   4  10   1       52.57       42.00     22.63 o 
  -4  11   1        2.95        5.83      9.52 o 
  -3  11   1       31.11       24.55     23.08 o 
  -2  11   1      195.70      152.79     63.21 o 
  -1  11   1      179.96      220.73     35.40 o 
   0  11   1       33.63       43.12     28.43 o 
   1  11   1      179.26      127.40     47.15 o 
   2  11   1      191.86      180.10     41.05 o 
   3  11   1       29.81       71.58     26.06 o 
   4  11   1        3.01        9.60      9.83 o 
  -3  12   1       31.13       52.74     40.60 o 
  -2  12   1      117.80      145.26     41.71 o 
  -1  12   1       78.98       79.62     31.66 o 
   0  12   1      134.43      126.27     57.59 o 
   1  12   1       78.98       58.19     28.67 o 
   2  12   1      117.76      129.69     40.36 o 
   3  12   1       32.03       22.20     22.66 o 
  -2  13   1       10.12       23.28     25.35 o 
  -1  13   1       53.81       47.30     32.26 o 
   0  13   1       14.79       67.94     45.85 o 
   1  13   1       53.48       64.96     35.98 o 
   2  13   1        9.37       18.51     25.68 o 
  -1  14   1        6.72       35.86     29.63 o 
   0  14   1       10.53       10.05     21.31 o 
   1  14   1        6.03       27.97     35.88 o 
   0   0   2     3843.44     3891.72     62.50 o 
   1   0   2      291.08      227.19      8.40 o 
   2   0   2      553.16      635.03     19.53 o 
   3   0   2     1067.39     1113.47     35.40 o 
   4   0   2       46.19       64.53     12.37 o 
   5   0   2       62.41       53.22     22.90 o 
   6   0   2        9.54       15.23     10.84 o 
  -6   1   2       25.95       25.81     16.14 o 
  -5   1   2       60.54       51.02     15.42 o 
  -4   1   2       98.32      124.71     20.02 o 
  -3   1   2     2780.09     3309.97     93.78 o 
  -2   1   2      393.13      389.22     15.93 o 
  -1   1   2     5551.87     5754.62    135.96 o 
   0   1   2      207.61      153.43      6.81 o 
   1   1   2     5555.09     5679.16     86.52 o 
   2   1   2      402.31      396.96     16.55 o 
   3   1   2     2803.62     3288.43    112.97 o 
   4   1   2       91.54       91.84     15.91 o 
   5   1   2       58.53       72.71     20.08 o 
   6   1   2       24.03       16.05     13.77 o 
  -6   2   2       15.13       20.33     12.55 o 
  -5   2   2      250.21      240.65     39.35 o 
  -4   2   2       19.09       31.36     13.05 o 
  -3   2   2     1054.57     1140.28     39.75 o 
  -2   2   2     2853.99     3132.15     54.64 o 
  -1   2   2     5395.73     5310.27    125.82 o 
   0   2   2        9.13        2.32      3.29 o 
   1   2   2     5313.05     5439.34    101.72 o 
   2   2   2     2885.46     3142.35     41.39 o 
   3   2   2     1068.14     1177.56     49.63 o 
   4   2   2       19.14       36.52     19.66 o 
   5   2   2      245.67      280.68     33.10 o 
   6   2   2       14.05       19.52     14.94 o 
  -6   3   2      205.14      205.75     71.12 o 
  -5   3   2      333.66      425.21     54.64 o 
  -4   3   2      431.56      485.36     31.51 o 
  -3   3   2     1016.54     1110.75     46.36 o 
  -2   3   2     3425.50     3799.72    103.06 o 
  -1   3   2     1808.62     1896.03     79.67 o 
   0   3   2     1146.15     1031.49     57.04 o 
   1   3   2     1802.98     1991.99     78.20 o 
   2   3   2     3393.84     3666.00     97.55 o 
   3   3   2     1039.22     1129.61     39.56 o 
   4   3   2      427.14      453.97     25.43 o 
   5   3   2      327.17      402.41     81.99 o 
   6   3   2      201.54      193.87     68.44 o 
  -6   4   2      330.93      251.07    123.25 o 
  -5   4   2      156.68      161.53     49.16 o 
  -4   4   2       93.42       99.47     19.26 o 
  -3   4   2      215.70      323.05     36.87 o 
  -2   4   2     3246.31     3354.05    184.91 o 
  -1   4   2      519.35      570.43     23.69 o 
   0   4   2     4747.44     4250.43     42.55 o 
   1   4   2      506.42      623.22     25.09 o 
   2   4   2     3294.59     3921.92    143.62 o 
   3   4   2      217.16      256.04     20.60 o 
   4   4   2       93.23      146.43     44.24 o 
   5   4   2      156.83      166.37     46.18 o 
   6   4   2      346.28      343.22     83.14 o 
  -6   5   2       28.50       21.66     17.03 o 
  -5   5   2      395.54      491.25    123.95 o 
  -4   5   2      485.35      506.00     80.06 o 
  -3   5   2     4019.59     3744.77    530.23 o 
  -2   5   2       85.34       75.91     16.21 o 
  -1   5   2      842.17      979.29     46.92 o 
   0   5   2     3922.54     4117.61     98.74 o 
   1   5   2      809.67      923.22     34.87 o 
   2   5   2       82.54       81.08     10.56 o 
   4   5   2      491.29      606.42     92.35 o 
   5   5   2      401.27      462.81    118.34 o 
   6   5   2       29.19       28.66     16.42 o 
  -6   6   2      171.77      223.68     76.20 o 
  -5   6   2        7.46       34.07     17.97 o 
  -4   6   2      470.63      707.90     98.67 o 
  -3   6   2      146.06      167.38     19.19 o 
  -2   6   2     2045.35     2105.37    100.00 o 
  -1   6   2      902.15      819.78     87.87 o 
   0   6   2      745.32      718.84     23.66 o 
   1   6   2      923.89      940.29     48.95 o 
   2   6   2     2062.02     1968.86    104.99 o 
   3   6   2      148.03      215.95     43.89 o 
   4   6   2      470.31      517.94     80.06 o 
   5   6   2        6.55       19.21     19.66 o 
   6   6   2      170.54      218.96     62.72 o 
  -5   7   2      121.24      155.56     56.18 o 
  -4   7   2      951.47     1117.34    109.91 o 
  -3   7   2      965.61     1011.29    136.59 o 
  -2   7   2      820.90      868.11     48.07 o 
  -1   7   2      343.80      477.19     44.81 o 
   0   7   2       93.00       97.89     20.02 o 
   1   7   2      355.59      468.08     49.97 o 
   2   7   2      815.06      850.32     62.59 o 
   3   7   2      970.10      921.60    165.74 o 
   4   7   2      944.63     1103.64    112.72 o 
   5   7   2      112.07      151.07     40.03 o 
  -5   8   2       37.86       36.32     31.25 o 
  -4   8   2       20.88       22.67     13.21 o 
  -3   8   2      267.77      248.87     41.45 o 
  -2   8   2      726.98      680.96    269.33 o 
  -1   8   2     1016.35     1059.00     81.71 o 
   0   8   2       34.83       50.53     21.90 o 
   1   8   2     1009.50     1059.35     58.92 o 
   2   8   2      731.08      704.74     80.41 o 
   3   8   2      262.00      218.22     62.62 o 
   4   8   2       20.89       26.88     16.59 o 
   5   8   2       38.26       29.36     18.90 o 
  -5   9   2       69.39       53.34     26.93 o 
  -4   9   2       20.71       46.28     22.87 o 
  -3   9   2      111.63      119.43     29.60 o 
  -2   9   2      671.73      724.34     75.93 o 
  -1   9   2      177.61      158.83     30.40 o 
   0   9   2      247.15      298.95     59.04 o 
   1   9   2      177.90      173.27     34.91 o 
   2   9   2      684.01      753.98    148.18 o 
   3   9   2      112.29      116.53     27.13 o 
   4   9   2       19.60       28.38     16.81 o 
   5   9   2       69.25       60.25     24.12 o 
  -4  10   2       19.22       10.96     17.78 o 
  -3  10   2       37.24       37.77     17.75 o 
  -2  10   2       31.67       37.15     33.89 o 
  -1  10   2       72.79       58.01     34.06 o 
   0  10   2       83.86       43.90     22.94 o 
   1  10   2       72.65       54.86     49.76 o 
   2  10   2       31.65       45.30     42.49 o 
   3  10   2       36.96       44.47     20.38 o 
   4  10   2       19.01       28.61     13.32 o 
  -4  11   2       20.81       25.90     16.41 o 
  -3  11   2        4.45       60.97     36.45 o 
  -2  11   2        4.52       29.31     39.21 o 
  -1  11   2       70.33       28.48     18.61 o 
   0  11   2       46.26       33.66     27.24 o 
   1  11   2       71.41       40.33     24.53 o 
   2  11   2        4.74       11.15     15.24 o 
   3  11   2        4.90       26.68     14.19 o 
   4  11   2       21.11       29.73     14.46 o 
  -3  12   2       45.25       53.96     41.81 o 
  -2  12   2      117.76      134.52     36.15 o 
  -1  12   2      120.17      100.23     47.93 o 
   0  12   2       28.29       21.11     29.48 o 
   1  12   2      120.50       94.71     32.82 o 
   2  12   2      121.23       68.68     86.91 o 
   3  12   2       43.74       52.32     24.95 o 
  -2  13   2        8.48       18.85     17.88 o 
  -1  13   2       20.54       34.90     39.32 o 
   0  13   2        0.31       35.99     49.27 o 
   1  13   2       20.53       33.37     29.36 o 
   2  13   2        8.17       13.74     17.55 o 
  -1  14   2        1.82       23.63     28.45 o 
   0  14   2      114.97       80.67     64.61 o 
   1  14   2        1.82       19.79     22.33 o 
   1   0   3    14735.03    15321.93    269.17 o 
   2   0   3       21.20       14.02      4.60 o 
   3   0   3      780.81      912.38     34.04 o 
   4   0   3     1745.74     1797.97    154.72 o 
   5   0   3      184.22      178.76     34.29 o 
   6   0   3      190.42      188.20     56.01 o 
  -6   1   3      162.17      168.13     43.53 o 
  -5   1   3      155.66      219.20     70.05 o 
  -4   1   3      534.61      545.28     48.32 o 
  -3   1   3      582.52      537.69     38.89 o 
  -2   1   3      795.77      899.13     26.51 o 
  -1   1   3     9622.66     9670.34    256.55 o 
   0   1   3      317.62      309.85     13.54 o 
   1   1   3     9643.37     9713.79     78.82 o 
   2   1   3      769.08      849.48     17.86 o 
   3   1   3      576.65      635.51     32.29 o 
   4   1   3      556.81      594.47     30.63 o 
   5   1   3      160.76      157.77     25.80 o 
   6   1   3      162.09      139.34     37.79 o 
  -6   2   3      249.33      200.76     64.53 o 
  -5   2   3       21.55       25.92     12.14 o 
  -4   2   3      289.64      282.84     29.49 o 
  -3   2   3      117.17      135.69     17.75 o 
  -2   2   3     1334.45     1429.14     32.86 o 
  -1   2   3      208.23      219.23     15.84 o 
   0   2   3    32129.83    30243.66   1211.17 o 
   1   2   3      212.70      203.14     13.49 o 
   2   2   3     1280.56     1374.28     29.55 o 
   3   2   3      119.76      125.80     15.18 o 
   4   2   3      279.93      282.99     21.82 o 
   5   2   3       21.76       20.18     10.99 o 
   6   2   3      260.96      239.09     99.72 o 
  -6   3   3       38.21       43.53     23.79 o 
  -5   3   3      920.48     1024.59    163.63 o 
  -4   3   3       42.17       52.10     18.76 o 
  -3   3   3      412.44      446.29     29.77 o 
  -2   3   3      235.44      297.22     35.46 o 
  -1   3   3     2915.87     2928.72     56.08 o 
   0   3   3      240.59      200.79     10.97 o 
   1   3   3     2941.24     2842.51     59.13 o 
   2   3   3      238.12      340.74     46.70 o 
   3   3   3      420.65      431.50     26.24 o 
   4   3   3       40.00       41.89     12.30 o 
   5   3   3      921.10     1013.40    104.29 o 
   6   3   3       37.44       34.58     20.20 o 
  -6   4   3        7.49       15.38     14.62 o 
  -5   4   3       70.46       47.22     16.16 o 
  -4   4   3      377.37      424.95     33.81 o 
  -3   4   3      693.09      809.20     45.65 o 
  -2   4   3        2.97       26.73      5.65 o 
  -1   4   3     2475.83     2459.78     41.64 o 
   0   4   3     2215.04     2188.69     31.02 o 
   1   4   3     2432.61     2397.69     66.95 o 
   3   4   3      683.31      769.87     38.70 o 
   4   4   3      381.69      440.10     40.43 o 
   5   4   3       68.16       86.46     23.39 o 
   6   4   3        7.41       30.96     15.07 o 
  -6   5   3        4.46       27.97     17.75 o 
  -5   5   3      172.62      156.89     39.60 o 
  -4   5   3      229.15      270.33     32.87 o 
  -3   5   3      247.25      278.88     41.98 o 
  -2   5   3     1078.77     1083.32     83.00 o 
  -1   5   3     2600.31     2518.44    125.93 o 
   0   5   3      320.16      615.48    141.69 o 
   1   5   3     2585.72     2664.96     65.43 o 
   2   5   3     1063.80     1163.94     52.41 o 
   4   5   3      236.04      308.30     56.53 o 
   5   5   3      171.98      202.26     64.61 o 
   6   5   3        5.16       19.30     19.35 o 
  -6   6   3       37.46       33.05     18.10 o 
  -5   6   3       38.94       42.32     20.81 o 
  -4   6   3      589.76      599.05     86.03 o 
  -3   6   3      207.75      187.64     22.62 o 
  -2   6   3      795.39      818.53     70.68 o 
  -1   6   3      227.58      245.94     22.89 o 
   0   6   3      244.79      294.94     29.09 o 
   1   6   3      216.87      298.36     34.71 o 
   2   6   3      781.52      682.62     73.74 o 
   3   6   3      207.39      170.30     40.03 o 
   4   6   3      581.02      670.33     87.79 o 
   5   6   3       40.04       38.99     16.64 o 
   6   6   3       38.23       41.69     20.58 o 
  -5   7   3      153.43      144.40     46.55 o 
  -4   7   3      113.23      149.59     49.51 o 
  -3   7   3     1591.25     1820.33    224.03 o 
  -2   7   3       28.43       25.36     18.37 o 
  -1   7   3     1001.04     1073.63     45.30 o 
   0   7   3      271.93      280.96     20.45 o 
   1   7   3     1000.56     1054.92     44.47 o 
   2   7   3       27.81       41.90     67.24 o 
   3   7   3     1598.22     1131.73    149.59 o 
   4   7   3      112.21      153.87     32.39 o 
   5   7   3      153.31      205.65     51.69 o 
  -5   8   3        8.89       19.17     12.61 o 
  -4   8   3      114.48      102.37     34.22 o 
  -3   8   3        2.28       15.83     10.42 o 
  -2   8   3      496.47      544.34     41.70 o 
  -1   8   3       42.28      146.43     36.03 o 
   0   8   3       58.73      120.14     42.73 o 
   1   8   3       42.87      133.56     32.60 o 
   2   8   3      518.08      668.12     59.11 o 
   3   8   3        1.91       24.72     16.67 o 
   4   8   3      113.46       88.15     44.19 o 
   5   8   3        9.12       13.70      8.78 o 
  -5   9   3       30.19       35.76     19.98 o 
  -4   9   3      251.22      276.80     57.99 o 
  -3   9   3      115.19      146.33     65.41 o 
  -2   9   3       42.24       71.59     33.11 o 
  -1   9   3      220.47      310.05     44.29 o 
   0   9   3      756.73      849.75     58.35 o 
   1   9   3      236.85      336.95     36.13 o 
   2   9   3       47.18       74.28     25.73 o 
   3   9   3      113.02       86.55     32.15 o 
   4   9   3      251.30      282.16     55.41 o 
   5   9   3       28.29       42.22     21.91 o 
  -4  10   3      166.08      144.57     39.25 o 
  -3  10   3        4.76       23.53     23.76 o 
  -2  10   3       73.54       80.29     38.41 o 
  -1  10   3      162.96      179.95     47.16 o 
   0  10   3        3.03       -3.86     46.00 o 
   1  10   3      156.29      173.02     46.58 o 
   2  10   3       67.74       71.03     20.05 o 
   3  10   3        5.81        9.26     24.08 o 
   4  10   3      162.57      124.51     71.38 o 
  -4  11   3      112.43      141.29     53.37 o 
  -3  11   3      183.13      217.14     64.34 o 
  -2  11   3      103.51       93.72     38.47 o 
  -1  11   3       61.61       39.70     21.49 o 
   0  11   3        1.19       28.67     24.85 o 
   1  11   3       67.89       69.93     31.67 o 
   2  11   3      104.27       87.25     31.59 o 
   3  11   3      176.85      110.98     96.91 o 
   4  11   3      110.36      124.61     37.12 o 
  -3  12   3        7.00       24.41     26.82 o 
  -2  12   3      132.13      138.37     37.34 o 
  -1  12   3       66.30       36.32     39.54 o 
   0  12   3      419.74      546.14     83.67 o 
   1  12   3       67.02       49.44     23.39 o 
   2  12   3      128.93      110.58     53.14 o 
   3  12   3        6.47       35.34     21.94 o 
  -2  13   3        7.74       25.68     34.88 o 
  -1  13   3       79.52       77.95     64.96 o 
   0  13   3        4.36       14.28     27.06 o 
   1  13   3       81.04       92.16     44.07 o 
   2  13   3        7.64       14.19     15.95 o 
  -1  14   3      110.62      158.06     55.08 o 
   0  14   3        6.49        0.43     24.96 o 
   1  14   3      110.36      114.07     54.24 o 
   0   0   4      185.32      228.24     23.88 o 
   1   0   4      333.53      362.75     12.82 o 
   2   0   4        6.36        8.12      5.10 o 
   3   0   4      129.48      121.46     14.61 o 
   4   0   4      497.20      435.68     44.98 o 
   5   0   4       17.92       23.31     13.30 o 
   6   0   4      251.52      382.04    104.29 o 
  -6   1   4       50.99       47.79     21.88 o 
  -5   1   4     1244.40     1334.17    100.40 o 
  -4   1   4      555.27      610.22     40.29 o 
  -3   1   4     1269.94     1313.42     53.98 o 
  -2   1   4      270.60      289.71     17.53 o 
  -1   1   4     3964.45     3903.12    121.79 o 
   0   1   4     9128.75     8018.46    101.03 o 
   1   1   4     4059.76     3926.07     52.58 o 
   2   1   4      265.05      299.77     14.29 o 
   3   1   4     1244.37     1257.88     42.43 o 
   4   1   4      571.61      607.51     37.40 o 
   5   1   4     1242.62     1265.83    128.74 o 
   6   1   4       50.43       39.33     18.97 o 
  -6   2   4       62.89       61.62     22.18 o 
  -5   2   4       92.23      101.72     25.15 o 
  -4   2   4       11.73       19.82     11.46 o 
  -3   2   4       79.43       64.60     13.78 o 
  -2   2   4     2461.28     2720.68     56.30 o 
  -1   2   4     2824.32     2719.44     43.32 o 
   0   2   4     6953.77     6132.90    102.27 o 
   1   2   4     2797.23     2707.90     36.37 o 
   2   2   4     2376.49     2720.72     33.55 o 
   3   2   4       81.53       50.28      9.71 o 
   4   2   4       12.09        7.02      8.62 o 
   5   2   4       93.11       91.49     27.12 o 
   6   2   4       65.67       58.84     29.32 o 
  -6   3   4       40.40       44.54     21.95 o 
  -5   3   4     1186.47     1337.07     96.17 o 
  -4   3   4      803.40      856.54     46.93 o 
  -3   3   4      954.18     1037.72     49.13 o 
  -2   3   4     3221.52     3631.65     82.30 o 
  -1   3   4     2056.00     1867.01     29.05 o 
   0   3   4     2390.61     2316.42    116.57 o 
   1   3   4     2050.46     1938.77     38.77 o 
   2   3   4     3183.48     3467.33     66.65 o 
   3   3   4      947.74     1009.05     44.84 o 
   4   3   4      790.41      746.70     34.43 o 
   5   3   4     1181.95     1272.89    118.34 o 
   6   3   4       42.04       30.08     20.47 o 
  -6   4   4        7.20       25.16     20.10 o 
  -5   4   4       36.64       38.79     18.25 o 
  -4   4   4      144.78      148.35     24.44 o 
  -3   4   4       83.11       94.61     16.67 o 
  -2   4   4      306.86      339.53     15.22 o 
  -1   4   4      888.14      947.84     50.36 o 
   0   4   4      518.07      449.34     15.65 o 
   1   4   4      862.05      986.37     52.20 o 
   2   4   4      301.21      317.07     13.05 o 
   3   4   4       86.50      118.69     14.49 o 
   4   4   4      145.11      154.36     31.62 o 
   5   4   4       35.81       45.93     21.23 o 
   6   4   4        7.16       10.19     15.45 o 
  -6   5   4       10.37       31.30     19.56 o 
  -5   5   4       25.57       27.36     19.08 o 
  -4   5   4      181.93      183.31     29.07 o 
  -3   5   4      246.54      263.98     26.25 o 
  -2   5   4      141.52      131.33     14.75 o 
  -1   5   4      689.36      970.16     97.12 o 
   0   5   4     3925.86     4133.03     91.16 o 
   1   5   4      684.93      875.02     41.72 o 
   2   5   4      139.72      147.44     43.72 o 
   3   5   4      249.81      282.32     32.25 o 
   4   5   4      182.53      169.51     28.61 o 
   5   5   4       25.49       52.90     23.27 o 
   6   5   4       10.16       27.51     19.35 o 
  -6   6   4        7.05       43.54     23.12 o 
  -5   6   4       44.81       22.16     17.59 o 
  -4   6   4       81.52      133.79     49.51 o 
  -3   6   4      109.67      117.62     20.39 o 
  -2   6   4      306.72      384.05     21.34 o 
  -1   6   4       66.66       63.15     14.95 o 
   0   6   4       68.04       71.36     19.32 o 
   1   6   4       72.28       61.08     10.48 o 
   2   6   4      305.42      316.15     37.49 o 
   3   6   4      108.81      139.82     28.16 o 
   4   6   4       81.76      153.30     48.98 o 
   5   6   4       46.20       47.76     20.61 o 
   6   6   4        7.23       16.86     15.50 o 
  -5   7   4      119.86      133.87     43.90 o 
  -4   7   4      216.73      245.80     52.67 o 
  -3   7   4      207.56      205.85     53.80 o 
  -2   7   4       26.74       16.39     11.07 o 
  -1   7   4       18.02       78.31     44.85 o 
   0   7   4       35.53      126.62     49.11 o 
   1   7   4       17.26       44.70     25.32 o 
   2   7   4       28.48       27.13     13.06 o 
   3   7   4      211.70      153.45     62.50 o 
   4   7   4      211.99      186.77     77.56 o 
   5   7   4      119.59      172.09     45.31 o 
  -5   8   4       27.15       29.84     21.77 o 
  -4   8   4       52.35       41.59     19.17 o 
  -3   8   4       29.54        9.89     10.43 o 
  -2   8   4      180.81      185.96     36.30 o 
  -1   8   4     1060.95     1184.70     52.80 o 
   0   8   4      832.74      927.46     47.47 o 
   1   8   4     1071.46     1173.93     82.42 o 
   2   8   4      170.04      160.48     39.79 o 
   3   8   4       28.74       31.75     16.19 o 
   4   8   4       52.90       70.81     25.50 o 
   5   8   4       26.67       23.20     15.08 o 
  -5   9   4      317.02      356.69    108.19 o 
  -4   9   4        8.00       41.00     26.50 o 
  -3   9   4      682.75      837.58     77.10 o 
  -2   9   4      198.72      198.45     92.88 o 
  -1   9   4      864.29      990.73     83.65 o 
   0   9   4        6.80       45.14     20.58 o 
   1   9   4      857.58     1089.48     89.07 o 
   2   9   4      198.31      188.23     37.20 o 
   3   9   4      681.61      717.15     58.22 o 
   4   9   4        7.92       33.50     20.66 o 
   5   9   4      318.88      414.07     89.15 o 
  -4  10   4       45.30       34.19     19.72 o 
  -3  10   4      100.15       97.54     50.92 o 
  -2  10   4      369.39      415.81     60.34 o 
  -1  10   4      139.17      149.47     33.63 o 
   0  10   4     1347.65     1792.27    150.16 o 
   1  10   4      136.55      131.29     39.55 o 
   2  10   4      367.12      342.55     39.62 o 
   3  10   4      100.94      103.68     28.04 o 
   4  10   4       45.63       40.15     21.09 o 
  -4  11   4      142.91      149.60     59.52 o 
  -3  11   4       86.99       57.50     69.88 o 
  -2  11   4      170.89       97.97     69.00 o 
  -1  11   4        2.26       17.13     16.76 o 
   0  11   4       52.72       16.24     21.82 o 
   1  11   4        2.80       25.10     23.41 o 
   2  11   4      172.69       58.76     48.30 o 
   3  11   4       90.36      119.65     37.98 o 
   4  11   4      147.46      148.45     59.28 o 
  -3  12   4      180.98      137.43    135.54 o 
  -2  12   4       25.99       27.88     18.84 o 
  -1  12   4      132.91      138.69     52.98 o 
   0  12   4       81.36      105.94     48.51 o 
   1  12   4      131.66      124.78     41.95 o 
   2  12   4       24.14       35.55     27.22 o 
   3  12   4      181.70      120.58     58.40 o 
  -2  13   4       33.53       10.21     22.60 o 
  -1  13   4        8.53        9.25     30.41 o 
   0  13   4       30.05       19.47     37.57 o 
   1  13   4        8.79        9.65     15.93 o 
   2  13   4       33.78       20.71     20.46 o 
   0  14   4        8.41       19.32     31.73 o 
   1   0   5    22000.80    21276.69    683.92 o 
   2   0   5      611.77      674.34     23.85 o 
   3   0   5       75.53       77.99     12.24 o 
   4   0   5      747.64      754.38     32.90 o 
   5   0   5       83.05       83.55     27.43 o 
   6   0   5        0.11       33.71     26.69 o 
  -6   1   5        6.73        8.93     12.06 o 
  -5   1   5      142.66      155.54     28.12 o 
  -4   1   5      169.61      160.94     23.82 o 
  -3   1   5      198.30      233.92     23.26 o 
  -2   1   5     1141.02     1177.14     22.84 o 
  -1   1   5    17902.58    18588.83    525.54 o 
   0   1   5       51.81       38.51      4.01 o 
   1   1   5    17793.61    17965.08    364.84 o 
   2   1   5     1122.73     1134.04     25.22 o 
   3   1   5      211.26      190.09     19.13 o 
   4   1   5      171.96      141.83     21.08 o 
   5   1   5      142.88      120.27     34.02 o 
   6   1   5        7.46       24.93     27.74 o 
  -6   2   5      193.22      159.68     39.01 o 
  -5   2   5      273.17      299.72     42.66 o 
  -4   2   5      232.67      279.49     28.65 o 
  -3   2   5      341.14      360.94     25.62 o 
  -2   2   5     3153.41     3337.69     79.40 o 
  -1   2   5     1973.21     1915.84     49.51 o 
   0   2   5     4797.14     4287.36     89.51 o 
   1   2   5     1969.92     1945.88     30.58 o 
   2   2   5     3122.23     3444.90     46.99 o 
   3   2   5      341.62      339.29     19.58 o 
   4   2   5      244.75      238.10     20.86 o 
   5   2   5      272.15      281.75     51.22 o 
   6   2   5      191.83      195.65     58.99 o 
  -6   3   5       89.30      104.16     41.29 o 
  -5   3   5      451.46      463.35     64.26 o 
  -4   3   5      104.98      132.01     22.08 o 
  -3   3   5      223.20      190.20     22.18 o 
  -2   3   5     1186.29     1251.35     40.78 o 
  -1   3   5      947.14      852.98     43.96 o 
   0   3   5       20.77        4.48      6.85 o 
   1   3   5      915.82      778.34     20.16 o 
   2   3   5     1184.62     1312.45     64.94 o 
   3   3   5      216.85      179.21     16.50 o 
   4   3   5      102.57      135.37     26.04 o 
   5   3   5      470.01      550.59     69.53 o 
   6   3   5       90.26      113.04     35.58 o 
  -6   4   5      199.03      153.49     53.90 o 
  -5   4   5       41.04       33.82     13.59 o 
  -4   4   5       24.23       21.06     11.73 o 
  -3   4   5      595.07      624.16     37.01 o 
  -2   4   5      340.34      321.42     15.70 o 
  -1   4   5      796.44      817.03     19.84 o 
   0   4   5     2606.94     2590.97     68.18 o 
   1   4   5      784.41      829.85     22.13 o 
   2   4   5      355.77      344.62     23.64 o 
   3   4   5      607.01      626.00     34.95 o 
   4   4   5       19.73       28.66     18.64 o 
   5   4   5       43.57       53.78     21.72 o 
   6   4   5      194.80      200.21     45.08 o 
  -6   5   5      116.97      116.15     37.95 o 
  -5   5   5       52.19       65.48     26.82 o 
  -4   5   5      678.89      708.23     58.51 o 
  -3   5   5      198.10      229.31     36.01 o 
  -2   5   5     4471.42     4954.50    138.22 o 
  -1   5   5     4373.55     4335.46    147.49 o 
   0   5   5      373.29      336.62     24.71 o 
   1   5   5     4411.89     4143.14    160.12 o 
   2   5   5     4431.74     4827.57    511.39 o 
   3   5   5      196.40      184.56     26.44 o 
   4   5   5      692.96      659.45     91.30 o 
   5   5   5       49.45       86.52     31.66 o 
   6   5   5      114.75      110.96     35.13 o 
  -6   6   5       14.41       12.08     13.07 o 
  -5   6   5      249.91      239.60     64.76 o 
  -4   6   5      231.75      248.77     48.43 o 
  -3   6   5        9.19       29.05     13.18 o 
  -2   6   5      573.57      604.58     26.69 o 
  -1   6   5      618.01      626.94     29.24 o 
   0   6   5     2248.00     2568.26     85.51 o 
   1   6   5      600.71      551.35     23.91 o 
   2   6   5      576.16      565.54     35.58 o 
   3   6   5        7.81       25.43     15.73 o 
   4   6   5      236.44      278.75     47.80 o 
   5   6   5      249.73      284.15     66.28 o 
   6   6   5       12.57       10.41     10.88 o 
  -5   7   5      126.62      148.88     46.43 o 
  -4   7   5       22.60       13.64     11.54 o 
  -3   7   5     2529.81     2892.37    119.76 o 
  -2   7   5      225.27      217.05     28.90 o 
  -1   7   5      478.11      464.59     34.60 o 
   0   7   5     1304.39     1297.26     52.79 o 
   1   7   5      479.37      457.43     30.13 o 
   2   7   5      226.11      225.74     50.06 o 
   4   7   5       21.42       39.60     17.72 o 
   5   7   5      127.05      142.16     40.29 o 
  -5   8   5       22.83       13.79     11.94 o 
  -4   8   5      206.68      238.49     51.72 o 
  -3   8   5       67.43       46.80     17.48 o 
  -2   8   5      699.56      749.63     46.75 o 
  -1   8   5      228.10      285.82     36.25 o 
   0   8   5        0.22       36.26     19.21 o 
   1   8   5      222.70      335.92     45.25 o 
   2   8   5      697.32      798.42     51.75 o 
   3   8   5       69.57       50.46     32.48 o 
   4   8   5      215.53      268.31     48.37 o 
   5   8   5       22.69       14.78     11.40 o 
  -5   9   5       11.83       16.99     14.45 o 
  -4   9   5      192.46      175.83     48.36 o 
  -3   9   5      204.65      136.72    112.01 o 
  -2   9   5       36.24       19.05     15.48 o 
  -1   9   5      422.95      467.35     59.97 o 
   0   9   5       66.51       41.72     18.91 o 
   1   9   5      420.67      524.22     80.42 o 
   2   9   5       36.03       39.54     16.01 o 
   3   9   5      206.83      212.39    116.58 o 
   4   9   5      191.04      159.94     79.00 o 
   5   9   5       11.83       32.06     20.05 o 
  -4  10   5       20.46       24.91     25.91 o 
  -3  10   5       32.53       37.40     29.80 o 
  -2  10   5      121.75      101.17     34.70 o 
  -1  10   5      294.31      334.33     50.30 o 
   0  10   5      360.18      484.40     88.19 o 
   1  10   5      294.51      275.60     41.71 o 
   2  10   5      119.55       92.56     26.23 o 
   3  10   5       30.75       34.06     18.07 o 
   4  10   5       23.03       32.27     17.40 o 
  -4  11   5       69.04       56.03     29.72 o 
  -3  11   5      131.78      123.68     43.54 o 
  -2  11   5      120.77       49.29     60.40 o 
  -1  11   5      121.39       90.14     35.60 o 
   0  11   5       17.22       35.73     21.88 o 
   1  11   5      125.06       85.00     31.86 o 
   2  11   5      123.73       95.72     28.40 o 
   3  11   5      132.55       85.70     63.23 o 
   4  11   5       67.97       35.87     19.88 o 
  -3  12   5       16.48       20.95     18.69 o 
  -2  12   5      117.22      127.84     47.66 o 
  -1  12   5       45.64       49.87     37.61 o 
   0  12   5      394.25      494.38     66.38 o 
   1  12   5       45.37       33.24     26.18 o 
   2  12   5      114.46      120.62     37.70 o 
   3  12   5       16.86       11.86     11.78 o 
  -2  13   5       21.67       32.92     26.44 o 
  -1  13   5       47.01       44.00     42.84 o 
   0  13   5      174.85      217.53     56.95 o 
   1  13   5       45.47       43.35     23.52 o 
   2  13   5       21.54       14.39     17.34 o 
   0  14   5      132.08      185.14     63.33 o 
   0   0   6      178.52      169.95     20.72 o 
   1   0   6     5059.59     4698.83    135.95 o 
   2   0   6       69.70       70.59      8.25 o 
   3   0   6      949.66     1010.76     36.54 o 
   4   0   6      106.46      111.85     17.50 o 
   5   0   6       34.05       25.13     11.33 o 
   6   0   6        6.89        4.92     18.96 o 
  -6   1   6       61.07       47.01     19.79 o 
  -5   1   6       45.59       48.76     17.86 o 
  -4   1   6      545.85      507.53     38.76 o 
  -3   1   6       77.27       81.40     14.94 o 
  -2   1   6      308.11      317.85     14.19 o 
  -1   1   6     4103.93     3942.63     62.57 o 
   0   1   6     4079.19     3877.75     65.73 o 
   1   1   6     4117.77     4081.41     40.00 o 
   2   1   6      316.87      309.29     17.32 o 
   3   1   6       72.07       59.99      9.97 o 
   4   1   6      555.12      478.73     60.05 o 
   5   1   6       44.69       28.32     12.44 o 
   6   1   6       58.92       35.11     27.39 o 
  -6   2   6       87.44       71.42     23.54 o 
  -5   2   6       41.01       47.52     15.79 o 
  -4   2   6      502.83      568.21     49.69 o 
  -3   2   6       84.71       96.63     16.09 o 
  -2   2   6     2669.47     2625.92    128.02 o 
  -1   2   6     2681.92     2222.03     53.37 o 
   0   2   6     2333.47     2284.75     76.07 o 
   1   2   6     2626.68     2434.75     27.40 o 
   2   2   6     2682.09     2701.39     66.40 o 
   3   2   6       83.30       70.90      9.51 o 
   4   2   6      505.10      509.65     33.15 o 
   5   2   6       43.38       57.31     21.94 o 
   6   2   6       85.61       73.62     31.29 o 
  -6   3   6       37.66       35.53     18.88 o 
  -5   3   6       48.04       30.31     13.22 o 
  -4   3   6      661.18      707.88     43.07 o 
  -3   3   6     1148.08     1272.66     58.32 o 
  -2   3   6      350.63      307.36     30.48 o 
  -1   3   6     1749.88     1731.37     95.79 o 
   0   3   6        1.63        6.17      7.59 o 
   1   3   6     1715.36     1782.12     25.64 o 
   2   3   6      335.41      317.24     19.56 o 
   3   3   6     1158.58     1178.88     38.33 o 
   4   3   6      683.10      698.08     44.56 o 
   5   3   6       41.61       24.03     15.65 o 
   6   3   6       38.34       33.11     17.65 o 
  -6   4   6      245.17      155.66     65.67 o 
  -5   4   6      100.60       85.93     18.42 o 
  -4   4   6      229.61      233.67     32.86 o 
  -3   4   6       11.39       21.11     15.44 o 
  -2   4   6     4809.75     5076.03    253.53 o 
  -1   4   6     2354.93     2445.15     59.38 o 
   0   4   6     1693.29     1549.63     38.78 o 
   1   4   6     2333.89     2468.53     81.75 o 
   2   4   6     4703.57     5160.10    150.56 o 
   3   4   6       11.83       16.75     16.69 o 
   4   4   6      230.45      246.78     37.83 o 
   5   4   6       99.61       83.01     22.96 o 
   6   4   6      246.28      274.84     80.65 o 
  -6   5   6       11.59       20.54     12.93 o 
  -5   5   6      788.69      979.34     71.63 o 
  -4   5   6      182.95      189.63     28.24 o 
  -3   5   6     1689.27     1835.40     76.64 o 
  -2   5   6        3.63        6.65     10.12 o 
  -1   5   6      782.17      790.77     28.03 o 
   0   5   6      203.54      191.58     15.44 o 
   1   5   6      793.06      805.19     23.25 o 
   2   5   6        4.30       17.21     29.85 o 
   3   5   6     1697.37     1707.34    366.77 o 
   4   5   6      178.69      203.66     50.21 o 
   5   5   6      782.74     1001.53     75.72 o 
   6   5   6       11.65       31.96     20.48 o 
  -6   6   6       75.25       74.61     34.25 o 
  -5   6   6       22.10       30.59     18.65 o 
  -4   6   6       94.09       91.70     21.86 o 
  -3   6   6      677.03      788.73     48.52 o 
  -2   6   6      699.51      719.48     31.02 o 
  -1   6   6       72.53       51.68     14.21 o 
   0   6   6      751.74      659.93     41.42 o 
   1   6   6       80.46       73.03     13.72 o 
   2   6   6      687.19      654.88     43.50 o 
   3   6   6      671.40      655.73     46.00 o 
   4   6   6       94.89       96.99     30.62 o 
   5   6   6       21.40       35.28     15.99 o 
   6   6   6       76.48      102.30     32.46 o 
  -5   7   6       58.90       48.47     34.94 o 
  -4   7   6       38.68       41.82     16.28 o 
  -3   7   6       27.72       36.37     28.62 o 
  -2   7   6       39.27       31.75     18.89 o 
  -1   7   6      144.51      118.53     28.63 o 
   0   7   6       20.23       41.78     60.00 o 
   1   7   6      144.85      157.54     22.67 o 
   2   7   6       46.06       27.89     11.34 o 
   3   7   6       33.43      100.21    126.24 o 
   4   7   6       43.67       52.58     32.63 o 
   5   7   6       57.51       44.98     22.27 o 
  -5   8   6       25.14       26.08     17.96 o 
  -4   8   6        5.03       23.06     15.42 o 
  -3   8   6      295.10      275.79     45.66 o 
  -2   8   6      161.52      142.04     41.67 o 
  -1   8   6      123.59       85.93     22.90 o 
   0   8   6       99.02       76.21     26.31 o 
   1   8   6      129.34       98.99     22.74 o 
   2   8   6      155.39      192.46     35.77 o 
   3   8   6      302.88      209.45     90.24 o 
   4   8   6        4.83       27.61     15.41 o 
   5   8   6       25.56       33.58     16.67 o 
  -5   9   6       23.20       25.41     17.43 o 
  -4   9   6      123.16       78.10     34.48 o 
  -3   9   6        1.43       10.13     23.75 o 
  -2   9   6       24.74       41.36     21.32 o 
  -1   9   6      406.43      432.15     48.05 o 
   0   9   6       15.13       23.77     23.78 o 
   1   9   6      404.88      496.20     51.28 o 
   2   9   6       25.10       28.92     16.02 o 
   3   9   6        1.32       16.79     12.82 o 
   4   9   6      120.38       62.43     41.07 o 
   5   9   6       23.30       27.85     20.47 o 
  -4  10   6       53.73       29.52     23.19 o 
  -3  10   6       30.09       38.94     31.25 o 
  -2  10   6       44.61       28.63     28.19 o 
  -1  10   6      218.08      151.43     73.14 o 
   0  10   6      164.70      145.98     38.49 o 
   1  10   6      219.61      229.02     30.92 o 
   2  10   6       44.90       48.97     17.18 o 
   3  10   6       31.83       21.43     12.13 o 
   4  10   6       53.80       41.14     18.55 o 
  -4  11   6       38.22       40.01     28.76 o 
  -3  11   6       73.20       34.95     29.85 o 
  -2  11   6       12.85       20.63     28.60 o 
  -1  11   6        9.23       25.67     28.68 o 
   0  11   6      193.47      212.81     41.50 o 
   1  11   6        9.37       22.89     20.38 o 
   2  11   6       13.04       17.28     12.41 o 
   3  11   6       74.21       89.84     30.28 o 
   4  11   6       37.49       21.60     20.57 o 
  -3  12   6       89.03      102.45     51.27 o 
  -2  12   6       39.65        4.50     35.82 o 
  -1  12   6      104.71      103.64     66.72 o 
   0  12   6      177.96      209.88     51.28 o 
   1  12   6      104.21       73.80     32.29 o 
   2  12   6       39.17       38.86     27.80 o 
   3  12   6       90.32       79.96     21.89 o 
  -2  13   6       11.67       17.42     24.39 o 
  -1  13   6       56.50       64.62     33.69 o 
   0  13   6       15.28       -3.65     23.10 o 
   1  13   6       56.12       37.58     28.14 o 
   2  13   6       11.50       27.46     23.69 o 
   0  14   6      144.31      183.50     57.45 o 
   1   0   7     7877.30     7513.95    235.51 o 
   3   0   7      990.57      943.53     38.30 o 
   4   0   7      807.04      755.42     31.91 o 
   5   0   7      120.31      113.05     29.91 o 
   6   0   7       68.42       76.90     42.49 o 
  -6   1   7        9.11        7.16     13.34 o 
  -5   1   7       52.90       42.35     15.59 o 
  -4   1   7     1801.58     1777.62    116.05 o 
  -3   1   7       62.94       62.03     10.87 o 
  -2   1   7     2018.81     2293.07     48.46 o 
  -1   1   7     3290.74     3089.32     37.21 o 
   0   1   7     1754.12     1640.43     69.10 o 
   1   1   7     3196.83     3096.49     33.44 o 
   2   1   7     1962.56     2128.61     44.90 o 
   3   1   7       67.41       67.59     10.67 o 
   4   1   7     1779.74     1828.28     55.99 o 
   5   1   7       47.30       31.85     17.88 o 
   6   1   7        9.15       16.15     28.09 o 
  -6   2   7      137.05      122.56     34.70 o 
  -5   2   7       45.93       35.31     13.10 o 
  -4   2   7     1341.25     1409.81     67.09 o 
  -3   2   7      551.19      551.21     31.91 o 
  -2   2   7      104.53       86.66      9.02 o 
  -1   2   7     3304.58     2904.73     39.39 o 
   0   2   7     4631.87     4476.17     78.51 o 
   1   2   7     3278.41     3201.07     69.78 o 
   2   2   7      122.85      107.60     11.26 o 
   3   2   7      543.71      509.79     28.85 o 
   4   2   7     1338.51     1361.83     54.37 o 
   5   2   7       47.12       31.17     15.80 o 
   6   2   7      137.03      115.71     35.22 o 
  -6   3   7       26.35       12.95     11.19 o 
  -5   3   7      176.96      184.27     30.06 o 
  -4   3   7       39.69       25.50     11.87 o 
  -3   3   7     1538.16     1733.24     89.81 o 
  -2   3   7      232.87      223.43     12.79 o 
  -1   3   7     2032.96     1921.76     65.48 o 
   0   3   7      430.81      395.97     20.56 o 
   1   3   7     2076.05     2051.41     41.30 o 
   2   3   7      235.27      230.58     19.66 o 
   3   3   7     1521.63     1558.65     64.09 o 
   4   3   7       39.99       38.71     18.95 o 
   5   3   7      169.17      161.35     29.67 o 
   6   3   7       25.65       27.78     19.09 o 
  -6   4   7        4.66       16.54     14.09 o 
  -5   4   7      385.11      442.34     44.76 o 
  -4   4   7      872.34      953.13     87.36 o 
  -3   4   7      349.28      364.26     30.64 o 
  -2   4   7      249.33      189.20     17.49 o 
  -1   4   7      870.08      888.37     26.91 o 
   0   4   7     1268.47     1124.84     20.37 o 
   1   4   7      856.02      896.28     25.32 o 
   2   4   7      238.53      182.52     14.98 o 
   3   4   7      355.21      347.83     25.50 o 
   4   4   7      875.66      859.60    115.17 o 
   5   4   7      389.76      449.14     41.39 o 
   6   4   7        5.14       29.12     21.63 o 
  -6   5   7       70.83       57.21     30.16 o 
  -5   5   7       60.65       41.09     16.59 o 
  -4   5   7      308.24      349.73     42.39 o 
  -3   5   7       27.13       15.82     10.21 o 
  -2   5   7     1273.78     1393.17     51.44 o 
  -1   5   7      150.46      150.21     15.01 o 
   0   5   7      167.31      158.99     13.18 o 
   1   5   7      163.94      138.39      9.62 o 
   2   5   7     1271.59     1385.69     49.51 o 
   3   5   7       29.63       18.61     23.88 o 
   4   5   7      310.27      355.57     42.74 o 
   5   5   7       59.33       85.82     36.52 o 
   6   5   7       68.21       84.04     29.71 o 
  -6   6   7       70.97       72.94     34.69 o 
  -5   6   7       73.15       49.40     65.14 o 
  -4   6   7      187.44      194.59     28.20 o 
  -3   6   7      982.57     1019.75     52.50 o 
  -2   6   7      543.58      544.38     29.38 o 
  -1   6   7      186.41      153.45     17.08 o 
   0   6   7       17.18       22.16      7.38 o 
   1   6   7      182.19      153.93     14.46 o 
   2   6   7      552.45      523.22     36.87 o 
   3   6   7      990.28      816.84    139.19 o 
   4   6   7      189.31      172.48     30.78 o 
   5   6   7       71.98       61.13     24.59 o 
   6   6   7       70.39       90.58     30.42 o 
  -5   7   7      165.84      134.79     40.60 o 
  -4   7   7       68.56       58.62     22.71 o 
  -3   7   7      624.54      771.15     55.00 o 
  -2   7   7      147.15      114.82     24.31 o 
  -1   7   7     1127.09     1188.36     53.29 o 
   0   7   7       68.67       59.47     13.22 o 
   1   7   7     1112.18     1084.25     51.22 o 
   2   7   7      146.19      127.07     20.43 o 
   3   7   7      602.33      689.91     66.02 o 
   4   7   7       68.66       63.76     19.96 o 
   5   7   7      168.70      191.75     54.44 o 
  -5   8   7       73.92       14.87     41.96 o 
  -4   8   7      210.97      232.20     45.18 o 
  -3   8   7      128.88       96.95     40.64 o 
  -2   8   7      809.25      845.62     71.62 o 
  -1   8   7      385.94      357.27     32.53 o 
   0   8   7      784.94      827.71     48.35 o 
   1   8   7      382.60      386.45     34.73 o 
   2   8   7      820.45      831.36     71.89 o 
   3   8   7      128.50      136.87     26.25 o 
   4   8   7      203.30      187.09     55.47 o 
   5   8   7       72.56      101.35     38.36 o 
  -5   9   7       15.05       44.04     36.28 o 
  -4   9   7      224.76      279.37     64.38 o 
  -3   9   7      215.81      186.08     80.59 o 
  -2   9   7      649.69      723.96     62.35 o 
  -1   9   7      611.02      599.43     52.90 o 
   0   9   7       30.18       33.37     19.27 o 
   1   9   7      617.40      717.40     52.92 o 
   2   9   7      644.82      650.55     52.50 o 
   3   9   7      215.78      227.53     39.97 o 
   4   9   7      227.42      164.59     93.96 o 
   5   9   7       14.07       16.32     13.65 o 
  -4  10   7      229.19       84.19    115.70 o 
  -3  10   7      142.41       81.08    113.77 o 
  -2  10   7      141.67      131.32     61.63 o 
  -1  10   7      734.78      807.39     73.59 o 
   0  10   7       85.43       81.97     32.98 o 
   1  10   7      751.83      800.84     69.15 o 
   2  10   7      143.62      129.69     28.79 o 
   3  10   7      141.73      116.32     36.42 o 
   4  10   7      229.20      119.53     86.37 o 
  -4  11   7       15.49       17.85     27.29 o 
  -3  11   7       22.18       33.73     25.04 o 
  -2  11   7        9.23       21.16     19.25 o 
  -1  11   7      425.43      519.64     51.94 o 
   0  11   7      130.82       78.21     27.55 o 
   1  11   7      429.00      475.77     50.17 o 
   2  11   7        9.01        6.85      6.13 o 
   3  11   7       24.86       27.93     16.17 o 
   4  11   7       15.50       34.25     20.18 o 
  -3  12   7      248.96      281.83     76.24 o 
  -2  12   7       52.74       72.34     39.77 o 
  -1  12   7        4.11       24.85     35.94 o 
   0  12   7       85.69      111.64     36.42 o 
   1  12   7        4.44        8.47     19.42 o 
   2  12   7       53.27       51.00     28.05 o 
   3  12   7      249.44      129.97     65.48 o 
  -2  13   7       57.96       26.79     64.79 o 
  -1  13   7       88.18       93.40     43.34 o 
   0  13   7       54.26       60.53     41.43 o 
   1  13   7       88.79       70.87     35.36 o 
   2  13   7       57.67       30.92     20.37 o 
   0   0   8     8512.09     8649.00    154.85 o 
   1   0   8       13.55       10.03      5.36 o 
   2   0   8     6012.00     6073.48    160.85 o 
   3   0   8      197.34      183.69     18.08 o 
   4   0   8      136.74      122.13     23.14 o 
   5   0   8       32.98       24.76     12.65 o 
   6   0   8      319.02      341.31     96.56 o 
  -6   1   8       51.59       62.50     38.63 o 
  -5   1   8      965.05      890.28     58.15 o 
  -4   1   8       18.60       15.95     10.34 o 
  -3   1   8     1392.65     1381.59     68.07 o 
  -2   1   8     1146.89     1230.05     37.55 o 
  -1   1   8     4773.82     3298.64     62.85 o 
   0   1   8     1510.81     1305.85     22.58 o 
   2   1   8     1125.64     1062.21     56.20 o 
   3   1   8     1385.28     1391.79     48.97 o 
   4   1   8       19.81       13.49      8.90 o 
   5   1   8      981.63      942.84     89.37 o 
   6   1   8       49.64       78.30     39.33 o 
  -6   2   8      283.58      246.06     37.74 o 
  -5   2   8      301.98      288.29     38.87 o 
  -4   2   8       86.64       80.36     18.42 o 
  -3   2   8      955.69      988.87     53.05 o 
  -2   2   8     3402.13     3250.41    224.76 o 
  -1   2   8     3849.29     3642.03     61.27 o 
   0   2   8     4403.36     4012.49    135.96 o 
   1   2   8     3782.46     3592.94    137.29 o 
   2   2   8     3456.70     3279.98    399.07 o 
   3   2   8      967.27      955.09     40.32 o 
   4   2   8       87.49       63.66     14.47 o 
   5   2   8      309.14      309.59     50.04 o 
   6   2   8      286.02      275.98     81.64 o 
  -6   3   8      298.13      256.63     54.36 o 
  -5   3   8       22.91       16.89      8.96 o 
  -4   3   8      684.32      620.10     57.99 o 
  -3   3   8      254.11      269.12     26.46 o 
  -2   3   8      211.76      194.56     14.54 o 
  -1   3   8       65.85       55.07     10.25 o 
   0   3   8      187.67      145.87     11.43 o 
   1   3   8       64.27       45.27      8.12 o 
   2   3   8      196.29      215.20     18.70 o 
   3   3   8      270.00      234.98     19.87 o 
   4   3   8      704.40      652.41     64.40 o 
   5   3   8       25.43       17.51     16.75 o 
   6   3   8      298.41      280.23     78.48 o 
  -6   4   8       21.01       43.72     19.24 o 
  -5   4   8      538.32      535.60     51.65 o 
  -4   4   8       88.01       71.48     21.16 o 
  -3   4   8        3.47        0.83      9.01 o 
  -2   4   8       65.90       39.49     11.97 o 
  -1   4   8     1593.61     1654.39     39.15 o 
   0   4   8      711.86      684.29     19.63 o 
   1   4   8     1563.28     1671.60     38.29 o 
   2   4   8       67.74       71.60     11.22 o 
   3   4   8        3.07        4.06      6.55 o 
   4   4   8       87.26       58.99     29.50 o 
   5   4   8      537.36      560.97     48.90 o 
   6   4   8       21.20       27.83     21.09 o 
  -6   5   8      151.59      103.84     46.41 o 
  -5   5   8       94.20       45.13     21.95 o 
  -4   5   8      193.82      212.72     29.75 o 
  -3   5   8      176.67      192.64     26.89 o 
  -2   5   8        5.07        4.98      4.66 o 
  -1   5   8       90.15       80.77     20.33 o 
   0   5   8       48.05       32.26     12.18 o 
   1   5   8       90.91       89.01     14.04 o 
   2   5   8        4.58       15.04      7.99 o 
   3   5   8      177.83      202.61     21.87 o 
   4   5   8      194.22      237.20     37.44 o 
   5   5   8       93.91       93.90     30.46 o 
   6   5   8      152.36      187.14     45.21 o 
  -5   6   8        4.59       18.10     12.28 o 
  -4   6   8       20.36       23.42     15.42 o 
  -3   6   8      129.68       87.09     19.98 o 
  -2   6   8      175.20      149.76     16.27 o 
  -1   6   8      139.94      112.81     15.95 o 
   0   6   8        0.03        8.84      6.46 o 
   1   6   8      138.05      108.12     10.71 o 
   2   6   8      174.74      138.59     21.59 o 
   3   6   8      135.90       93.83     23.71 o 
   4   6   8       19.72       11.25     14.89 o 
   5   6   8        3.96       12.05     12.29 o 
   6   6   8        0.69       40.73     26.34 o 
  -5   7   8       60.35       22.08     46.70 o 
  -4   7   8      431.18      508.72     47.04 o 
  -3   7   8      244.10      266.92     33.98 o 
  -2   7   8      133.25       85.26     27.83 o 
  -1   7   8      152.25      189.17     30.64 o 
   0   7   8      830.64      820.04     38.62 o 
   1   7   8      147.22      147.99     24.14 o 
   2   7   8      136.76      107.15     21.16 o 
   3   7   8      239.58      203.63     37.05 o 
   4   7   8      434.12      515.98     50.87 o 
   5   7   8       59.88       31.95     22.65 o 
  -5   8   8        2.77        9.61     12.82 o 
  -4   8   8       54.47       31.84     28.44 o 
  -3   8   8       74.68       28.86     20.59 o 
  -2   8   8      603.90      714.52     66.31 o 
  -1   8   8      128.32       59.91     26.85 o 
   0   8   8     1385.98     1338.96     64.53 o 
   1   8   8      133.08       82.06     21.12 o 
   2   8   8      607.84      667.09     50.78 o 
   3   8   8       73.78       48.37     17.48 o 
   4   8   8       54.21       60.38     22.67 o 
   5   8   8        2.72        8.54      8.65 o 
  -5   9   8      437.13      600.45    157.66 o 
  -4   9   8       15.90       34.81     27.47 o 
  -3   9   8      478.48      610.84     66.63 o 
  -2   9   8        4.51       18.33     19.62 o 
  -1   9   8      294.38      247.99     35.26 o 
   0   9   8       59.00       44.00     15.25 o 
   1   9   8      307.55      276.54     35.08 o 
   2   9   8        4.45       19.58     21.44 o 
   3   9   8      482.99      477.23     87.14 o 
   4   9   8       16.00       26.15     13.73 o 
   5   9   8      434.42      573.72    126.04 o 
  -4  10   8        1.83       17.72     19.77 o 
  -3  10   8       30.20       20.30     28.85 o 
  -2  10   8      113.13      104.76     36.07 o 
  -1  10   8      249.97      235.58     49.65 o 
   0  10   8      617.84      741.79     61.22 o 
   1  10   8      243.90      232.26     44.73 o 
   2  10   8      112.94       93.83     22.51 o 
   3  10   8       30.89       36.88     17.39 o 
   4  10   8        1.79       26.56     16.28 o 
  -4  11   8       18.20       27.39     69.88 o 
  -3  11   8      132.82      142.97     48.72 o 
  -2  11   8       42.81       61.72     33.06 o 
  -1  11   8       66.28       34.92     25.63 o 
   0  11   8      217.19      184.83     38.55 o 
   1  11   8       64.38       34.72     27.39 o 
   2  11   8       41.97       30.26     23.30 o 
   3  11   8      128.69       97.28     22.37 o 
   4  11   8       16.36       36.17     30.55 o 
  -3  12   8       58.44       53.36     40.17 o 
  -2  12   8       51.78       53.42     29.56 o 
  -1  12   8      239.73      304.67     76.19 o 
   0  12   8       68.56       36.21     27.50 o 
   1  12   8      236.53      258.83     58.70 o 
   2  12   8       54.41       46.69     30.95 o 
   3  12   8       56.35       43.91     25.16 o 
  -2  13   8       46.37       47.21     35.25 o 
  -1  13   8       23.01        2.80     28.43 o 
   0  13   8        8.03       29.32     29.39 o 
   1  13   8       23.15       16.06     21.94 o 
   2  13   8       46.42       43.79     28.98 o 
   1   0   9     3330.90     2825.47    192.95 o 
   2   0   9      338.71      322.90     13.63 o 
   3   0   9      493.48      457.20     27.25 o 
   4   0   9       10.32       10.78      6.96 o 
   5   0   9      151.34      134.67     27.64 o 
   6   0   9        0.18       17.91     29.50 o 
  -6   1   9       27.91       36.87     28.09 o 
  -5   1   9      285.72      238.81     31.81 o 
  -4   1   9      335.23      313.77     37.32 o 
  -3   1   9     1193.30     1120.31     54.99 o 
  -2   1   9      166.66      147.89     12.55 o 
  -1   1   9       47.20       36.57      7.76 o 
   0   1   9       87.45       96.19      8.53 o 
   1   1   9       38.49       26.01      5.84 o 
   2   1   9      168.51      147.07     11.89 o 
   3   1   9     1201.33     1121.04     45.25 o 
   4   1   9      337.54      297.58     33.31 o 
   5   1   9      284.00      237.83     53.20 o 
   6   1   9       28.50       23.18     23.18 o 
  -6   2   9      175.99      155.79     30.73 o 
  -5   2   9       40.16       26.47     11.41 o 
  -4   2   9      804.55      796.95     61.49 o 
  -3   2   9     1115.61     1107.02     45.27 o 
  -2   2   9     2856.22     2420.78     91.65 o 
  -1   2   9      666.84      651.28     18.60 o 
   0   2   9      180.36      143.55      8.08 o 
   1   2   9      666.86      620.84     19.42 o 
   2   2   9     2886.05     2422.82    171.18 o 
   3   2   9     1119.80     1065.64     45.46 o 
   4   2   9      784.27      766.92     60.22 o 
   5   2   9       41.30       31.67     15.85 o 
   6   2   9      174.59      151.98     76.90 o 
  -6   3   9       35.05        9.65      8.49 o 
  -5   3   9      323.52      310.86     44.63 o 
  -4   3   9      441.37      409.79     52.28 o 
  -3   3   9      838.63      904.76     48.22 o 
  -2   3   9       67.93       53.88      6.52 o 
  -1   3   9     1385.05     1323.61     41.55 o 
   0   3   9      222.86      209.86     10.98 o 
   1   3   9     1317.11     1328.24     41.56 o 
   2   3   9       65.48       66.82     11.06 o 
   3   3   9      822.75      842.86     44.75 o 
   4   3   9      453.97      400.84     47.85 o 
   5   3   9      315.46      310.62     35.24 o 
   6   3   9       33.51       12.45     12.01 o 
  -6   4   9       13.92       21.64     12.53 o 
  -5   4   9      103.98      115.75     29.62 o 
  -4   4   9      450.69      449.00     47.11 o 
  -3   4   9      104.91       73.02     15.64 o 
  -2   4   9     2270.22     1970.52    152.40 o 
  -1   4   9     2610.60     2686.62     75.24 o 
   0   4   9       22.12       17.33      9.26 o 
   1   4   9     2581.21     2413.84    109.02 o 
   2   4   9     2245.56     2217.29     66.14 o 
   3   4   9       99.52      109.11     17.94 o 
   4   4   9      465.08      416.10     44.53 o 
   5   4   9      104.44       94.96     28.51 o 
   6   4   9       13.96       25.17     17.21 o 
  -6   5   9      115.48      112.05     52.78 o 
  -5   5   9      134.07      113.47     28.95 o 
  -4   5   9      124.45      124.19     27.25 o 
  -3   5   9      381.76      348.39     27.61 o 
  -2   5   9       51.10       37.00      7.31 o 
  -1   5   9     3032.41     3202.07    102.69 o 
   0   5   9      211.57      201.43     13.09 o 
   1   5   9     2985.55     3135.25     79.63 o 
   2   5   9       42.70       44.48     10.90 o 
   3   5   9      384.67      382.40     27.61 o 
   4   5   9      130.61      148.70     28.43 o 
   5   5   9      133.53      169.07     43.74 o 
   6   5   9      116.27      128.30     34.79 o 
  -5   6   9       32.77       27.07     20.36 o 
  -4   6   9      300.21      328.58     32.41 o 
  -3   6   9      377.82      410.30     47.94 o 
  -2   6   9      177.34      149.06     17.40 o 
  -1   6   9      662.09      728.13     32.93 o 
   0   6   9       56.09       37.09     11.08 o 
   1   6   9      664.17      724.82     33.06 o 
   2   6   9      174.09      127.36     16.98 o 
   3   6   9      387.98      336.64     29.97 o 
   4   6   9      300.20      361.47     41.71 o 
   5   6   9       34.50       47.87     27.81 o 
  -5   7   9      186.81      230.12     43.42 o 
  -3   7   9       41.11       34.73     18.08 o 
  -2   7   9      240.22      166.03     31.88 o 
  -1   7   9      206.88      186.80     20.04 o 
   0   7   9      326.13      335.48     25.67 o 
   1   7   9      187.20      189.66     24.94 o 
   2   7   9      235.11      212.10     32.23 o 
   3   7   9       43.05       31.23     11.92 o 
   4   7   9        0.35        1.51     11.10 o 
   5   7   9      190.75      231.27     52.03 o 
  -5   8   9        9.15       11.59     23.53 o 
  -4   8   9      191.90      180.30     64.43 o 
  -3   8   9       20.05       19.91     15.68 o 
  -2   8   9      180.91      109.62     44.51 o 
  -1   8   9      378.37      382.66     39.02 o 
   0   8   9     1966.98     2170.71     60.15 o 
   1   8   9      381.52      373.27     32.32 o 
   2   8   9      184.64      140.45     22.80 o 
   3   8   9       20.36        8.32     10.69 o 
   4   8   9      186.24      226.16     45.44 o 
   5   8   9        9.15        9.85     12.89 o 
  -5   9   9       14.15       13.69     61.10 o 
  -4   9   9       55.06       29.11     43.89 o 
  -3   9   9       75.08       74.59     30.17 o 
  -2   9   9      101.84       57.68     24.78 o 
  -1   9   9       30.52       22.23     10.57 o 
   0   9   9      525.23      503.60     55.35 o 
   1   9   9       28.97       21.39     10.02 o 
   2   9   9      104.04       71.67     18.82 o 
   3   9   9       72.61       46.01     23.21 o 
   4   9   9       53.00       38.90     19.77 o 
   5   9   9       13.86       83.57     46.00 o 
  -4  10   9       21.22        4.50     13.89 o 
  -3  10   9       67.16       43.17     67.24 o 
  -2  10   9        6.89       17.83     13.92 o 
  -1  10   9      226.83      206.06     35.94 o 
   0  10   9        8.79        2.83     17.11 o 
   1  10   9      228.68      212.22     31.50 o 
   2  10   9        5.65       31.26     15.17 o 
   3  10   9       69.28       32.34     15.00 o 
   4  10   9       23.09       20.44     14.65 o 
  -4  11   9       52.07       51.62     69.18 o 
  -3  11   9       33.47       11.42     27.75 o 
  -2  11   9        9.94       32.86     31.49 o 
  -1  11   9      145.55      121.78     35.09 o 
   0  11   9      149.32       86.83     35.37 o 
   1  11   9      142.62      111.59     35.24 o 
   2  11   9       10.35        3.46      6.84 o 
   3  11   9       33.66       33.96     16.03 o 
  -3  12   9       56.28       41.44     35.47 o 
  -2  12   9       86.08       77.68     54.78 o 
  -1  12   9        8.00        8.70     22.34 o 
   0  12   9      133.47      131.91     38.93 o 
   1  12   9        8.00       15.64     21.80 o 
   2  12   9       86.93       35.64     22.71 o 
   3  12   9       56.81       29.36     16.39 o 
  -2  13   9       55.00       46.28     29.36 o 
  -1  13   9       29.98       57.37     34.33 o 
   0  13   9        0.01       12.99     16.51 o 
   1  13   9       26.96       36.33     33.05 o 
   2  13   9       53.91       65.31     58.29 o 
   0   0  10     3377.40     3319.36     82.87 o 
   1   0  10     1380.22     1252.73     83.42 o 
   2   0  10       31.15       31.93      6.20 o 
   3   0  10      905.61      880.26     36.94 o 
   4   0  10       31.53       17.68      7.15 o 
   5   0  10      299.54      289.34     48.81 o 
   6   0  10        7.21       14.05     20.72 o 
  -6   1  10       56.36       40.38     29.14 o 
  -5   1  10       25.55       16.79      9.60 o 
  -4   1  10      169.01      163.09     26.38 o 
  -3   1  10      355.37      331.44     30.85 o 
  -2   1  10       35.39       44.56      8.74 o 
  -1   1  10      914.93      972.39     21.91 o 
   0   1  10      266.23      215.79     12.21 o 
   1   1  10      918.27      892.31     30.50 o 
   2   1  10       30.99       37.13      8.69 o 
   3   1  10      365.18      331.26     28.40 o 
   4   1  10      170.07      162.48     20.35 o 
   5   1  10       25.44       17.32     11.59 o 
   6   1  10       53.17       56.89     36.52 o 
  -6   2  10       26.17       13.10      8.42 o 
  -5   2  10       56.42       34.62     14.85 o 
  -4   2  10      277.71      275.58     36.87 o 
  -3   2  10      154.17      138.98     17.69 o 
  -2   2  10      643.09      602.93     22.29 o 
  -1   2  10     3029.75     3115.11     39.67 o 
   0   2  10      238.74      142.74     10.17 o 
   1   2  10     2978.75     3067.50    115.07 o 
   2   2  10      642.55      611.84     21.74 o 
   3   2  10      147.80      121.54     18.32 o 
   4   2  10      273.06      242.13     28.29 o 
   5   2  10       59.13       54.34     20.37 o 
   6   2  10       24.31       44.60     31.60 o 
  -6   3  10      192.88      122.02     40.93 o 
  -5   3  10      324.03      313.56     49.55 o 
  -4   3  10      719.87      745.25     73.15 o 
  -3   3  10      983.86     1005.42     51.21 o 
  -2   3  10     2350.21     1602.62     90.95 o 
  -1   3  10      131.40       97.78      8.87 o 
   0   3  10      101.94       95.28      8.59 o 
   1   3  10      142.54      120.99     11.75 o 
   2   3  10     2318.73     2183.43     68.89 o 
   3   3  10      968.55      954.81     53.31 o 
   4   3  10      731.42      742.28     58.45 o 
   5   3  10      322.98      332.31     37.95 o 
   6   3  10      185.80      201.56     66.54 o 
  -6   4  10       63.14       27.07     17.91 o 
  -5   4  10       12.01       12.73     10.04 o 
  -4   4  10      101.34       76.28     18.63 o 
  -3   4  10      682.69      718.42     48.08 o 
  -2   4  10     1710.20     1763.78     73.25 o 
  -1   4  10     1570.77     1705.69     42.36 o 
   0   4  10     2676.62     2547.93     56.99 o 
   1   4  10     1561.88     1662.08     37.09 o 
   2   4  10     1717.33     1762.05     47.82 o 
   3   4  10      688.46      672.00     41.83 o 
   4   4  10      100.43       96.74     23.54 o 
   5   4  10       12.51       25.61     20.89 o 
   6   4  10       65.70       46.51     21.09 o 
  -6   5  10       25.92       37.69     20.54 o 
  -5   5  10      420.02      420.63     75.15 o 
  -4   5  10       86.43       61.07     18.28 o 
  -3   5  10     1807.13     2291.76    191.50 o 
  -2   5  10      180.02      180.03     17.97 o 
  -1   5  10     1408.41     1455.19     45.74 o 
   0   5  10        5.91        6.59      5.03 o 
   1   5  10     1399.48     1410.54     39.58 o 
   2   5  10      176.02      174.49     21.84 o 
   3   5  10     1789.27     1977.49     63.92 o 
   4   5  10       84.22       79.44     23.39 o 
   5   5  10      421.60      401.66     79.80 o 
   6   5  10       26.46       19.75     18.89 o 
  -5   6  10      121.68      122.95     37.04 o 
  -4   6  10       47.60       31.44     17.47 o 
  -3   6  10      245.95      249.63     39.83 o 
  -2   6  10      751.87      820.57     39.26 o 
  -1   6  10     1017.77     1084.80     43.88 o 
   0   6  10     2371.81     2439.72     70.39 o 
   1   6  10     1007.72     1057.63     40.55 o 
   2   6  10      754.81      702.93     34.86 o 
   3   6  10      247.33      198.49     31.15 o 
   4   6  10       47.16       32.05     17.50 o 
   5   6  10      121.70      114.65     37.12 o 
  -5   7  10       61.11       71.98     44.95 o 
  -4   7  10      689.69      847.78     77.60 o 
  -3   7  10      501.95      492.85     50.36 o 
  -2   7  10     1989.07     2240.25    136.01 o 
  -1   7  10      397.30      427.91     29.30 o 
   0   7  10     1604.30     1737.28     62.15 o 
   1   7  10      399.00      434.65     29.54 o 
   2   7  10     1972.89     1988.90     65.11 o 
   3   7  10      507.58      476.45     33.31 o 
   4   7  10      685.65      885.33     44.80 o 
   5   7  10       62.13       76.01     39.68 o 
  -5   8  10       53.33       80.06     46.35 o 
  -4   8  10       27.12       15.03     26.47 o 
  -3   8  10        5.28       20.51     14.36 o 
  -2   8  10      298.42      263.93     35.36 o 
  -1   8  10      253.43      221.38     23.87 o 
   0   8  10      618.37      683.07     48.76 o 
   1   8  10      252.93      224.28     26.15 o 
   2   8  10      304.79      285.46     32.51 o 
   3   8  10        5.43       25.22     13.65 o 
   4   8  10       27.19       17.97     10.67 o 
   5   8  10       50.61       42.54     16.94 o 
  -4   9  10       10.33       28.04     30.89 o 
  -3   9  10        8.37       27.44     26.28 o 
  -2   9  10      216.03      190.99     36.24 o 
  -1   9  10       61.42       38.22     16.95 o 
   0   9  10       78.46       53.83     18.89 o 
   1   9  10       61.63       34.25     11.16 o 
   2   9  10      216.22      200.41     28.36 o 
   3   9  10        8.25       22.42     13.49 o 
   4   9  10        9.24       30.44     19.15 o 
  -4  10  10       14.37       18.81     24.82 o 
  -3  10  10      212.53      232.38     77.60 o 
  -2  10  10       23.84       40.18     21.18 o 
  -1  10  10      193.05      163.70     35.15 o 
   0  10  10       20.28       14.98     11.55 o 
   1  10  10      190.34      186.06     36.77 o 
   2  10  10       23.65       10.41      8.56 o 
   3  10  10      211.47      242.42     46.31 o 
   4  10  10       14.17       16.17     14.38 o 
  -3  11  10       55.78       54.54     29.26 o 
  -2  11  10       80.39       63.25     36.89 o 
  -1  11  10        3.82        8.31     24.59 o 
   0  11  10      243.60      272.16     52.41 o 
   1  11  10        3.68        9.55     20.41 o 
   2  11  10       81.67       45.90     19.36 o 
   3  11  10       54.23       79.72     25.22 o 
  -3  12  10        2.56       26.46     30.55 o 
  -2  12  10       64.20       50.87     31.53 o 
  -1  12  10       60.26       43.09     28.16 o 
   0  12  10       74.20       53.84     27.52 o 
   1  12  10       59.01       49.47     31.84 o 
   2  12  10       65.25       30.91     20.37 o 
   3  12  10        2.56       14.42     13.79 o 
  -2  13  10       21.32        9.12     30.54 o 
  -1  13  10       20.41       23.71     22.56 o 
   0  13  10       87.82       80.51     29.23 o 
   1  13  10       22.09       18.77     17.70 o 
   2  13  10       22.23       31.60     49.51 o 
   1   0  11      186.18      131.78      6.79 o 
   2   0  11       17.66       11.14      5.90 o 
   3   0  11       95.32       80.22     15.44 o 
   4   0  11      266.51      250.86     27.83 o 
   5   0  11        4.24       15.10     23.18 o 
   6   0  11      196.80      184.70     51.97 o 
  -6   1  11       82.91       45.30     34.76 o 
  -5   1  11      224.85      200.45     39.85 o 
  -4   1  11      631.50      672.02     70.63 o 
  -3   1  11     1575.71     1527.96     72.79 o 
  -2   1  11      664.63      627.71     24.29 o 
  -1   1  11     2563.42     2516.01     35.06 o 
   0   1  11     2076.35     2075.98     44.96 o 
   1   1  11     2558.72     2435.80     56.89 o 
   2   1  11      696.00      647.38     21.22 o 
   3   1  11     1605.14     1511.41     60.69 o 
   4   1  11      632.60      580.54     52.69 o 
   5   1  11      224.97      181.48     42.66 o 
   6   1  11       85.79       77.95     41.43 o 
  -6   2  11       97.96       90.59     47.05 o 
  -5   2  11       55.45       41.05     13.07 o 
  -4   2  11       20.12       13.22      7.76 o 
  -3   2  11       42.23       27.61      7.77 o 
  -2   2  11     2248.15     2340.08     86.97 o 
  -1   2  11        5.84        0.92      4.90 o 
   0   2  11        6.62        3.22      4.79 o 
   1   2  11        8.25        5.22      4.60 o 
   2   2  11     2244.94     2086.30    109.73 o 
   3   2  11       39.30       36.56     12.57 o 
   4   2  11       16.20       17.17     10.29 o 
   5   2  11       57.92       37.05     17.13 o 
   6   2  11       98.64       98.32     51.62 o 
  -6   3  11       32.81       27.24     12.18 o 
  -5   3  11      347.07      340.41     67.90 o 
  -4   3  11       54.50       36.16     17.83 o 
  -3   3  11      322.96      293.52     31.04 o 
  -2   3  11      950.22     1040.52     64.29 o 
  -1   3  11     3401.94     3129.90     86.82 o 
   0   3  11      466.27      443.71     15.43 o 
   1   3  11     3340.29     2726.48    259.59 o 
   2   3  11      949.80      980.12     34.67 o 
   3   3  11      336.84      301.05     22.78 o 
   4   3  11       54.70       26.57     11.08 o 
   5   3  11      353.80      356.47     64.78 o 
   6   3  11       33.38       37.22     35.11 o 
  -6   4  11       64.93       44.65     24.08 o 
  -5   4  11       18.03       18.16     11.41 o 
  -4   4  11      102.79      110.34     21.96 o 
  -3   4  11      354.98      392.18     36.01 o 
  -2   4  11      141.68      123.38     12.31 o 
  -1   4  11      106.23      100.98     13.20 o 
   0   4  11      954.39      933.78     24.58 o 
   1   4  11      104.07       98.43     12.82 o 
   2   4  11      142.79      124.18     13.78 o 
   3   4  11      349.73      346.54     24.19 o 
   4   4  11      103.22      108.87     20.53 o 
   5   4  11       18.89       24.24     16.96 o 
   6   4  11       62.80       63.56     42.14 o 
  -6   5  11      142.07       91.93     37.44 o 
  -5   5  11       20.94       19.18     15.67 o 
  -4   5  11      107.39      142.11     31.09 o 
  -3   5  11      225.68      261.15     35.93 o 
  -2   5  11        7.25        8.06      6.99 o 
  -1   5  11      246.84      217.59     18.29 o 
   0   5  11       68.68       53.40     10.07 o 
   1   5  11      256.53      219.35     17.41 o 
   2   5  11        6.43        2.52      7.14 o 
   3   5  11      221.23      191.12     18.35 o 
   4   5  11      106.22      103.66     28.90 o 
   5   5  11       21.17       20.64     14.51 o 
   6   5  11      143.78      142.21     60.05 o 
  -5   6  11       26.28       44.60     31.25 o 
  -4   6  11      170.43      185.76     28.09 o 
  -3   6  11      125.41      135.38     30.85 o 
  -2   6  11      534.10      552.37     36.64 o 
  -1   6  11      298.61      318.26     24.52 o 
   0   6  11      249.76      218.33     20.34 o 
   1   6  11      297.19      304.78     21.59 o 
   2   6  11      553.35      524.41     27.18 o 
   3   6  11      124.16      112.69     19.76 o 
   4   6  11      168.02      172.15     25.94 o 
   5   6  11       26.57       12.85     14.28 o 
  -5   7  11       85.25      119.04     46.70 o 
  -4   7  11       54.71       47.24     19.51 o 
  -3   7  11       34.95       16.58     10.71 o 
  -2   7  11      359.09      288.78     48.96 o 
  -1   7  11      440.96      410.43     25.60 o 
   0   7  11     1035.43     1121.83     47.62 o 
   1   7  11      442.04      421.81     27.87 o 
   2   7  11      363.86      277.01     26.09 o 
   3   7  11       40.50       19.16     10.93 o 
   4   7  11       53.65       45.00     19.18 o 
   5   7  11       89.40      118.81     28.96 o 
  -5   8  11       21.83       34.06     30.55 o 
  -4   8  11      115.87       51.07     61.45 o 
  -3   8  11       35.64       33.81     18.60 o 
  -2   8  11       29.35       26.81     19.06 o 
  -1   8  11      517.80      535.83     34.17 o 
   0   8  11       26.17        2.12     11.75 o 
   1   8  11      534.61      520.84     40.22 o 
   2   8  11       30.39       34.78     12.54 o 
   3   8  11       37.61       32.66     11.91 o 
   4   8  11      119.06      118.66     32.48 o 
   5   8  11       21.59       38.21     18.27 o 
  -4   9  11      124.63       63.48     52.14 o 
  -3   9  11       93.31       59.11     22.10 o 
  -2   9  11      452.82      498.58     45.86 o 
  -1   9  11      382.44      427.40     47.81 o 
   0   9  11      117.47       89.16     22.96 o 
   1   9  11      371.35      445.39     42.35 o 
   2   9  11      469.15      508.11     43.09 o 
   3   9  11       92.72       83.53     29.81 o 
   4   9  11      121.70      145.54     34.80 o 
  -4  10  11      178.31      104.14     56.36 o 
  -3  10  11      161.21      110.54     79.18 o 
  -2  10  11       37.91       37.96     19.99 o 
  -1  10  11      241.10      297.36     39.19 o 
   0  10  11        1.48       -6.63      9.66 o 
   1  10  11      242.34      255.07     42.84 o 
   2  10  11       36.99       37.08     12.22 o 
   3  10  11      158.38      158.90     36.23 o 
   4  10  11      179.41      217.07     46.48 o 
  -3  11  11      102.00       72.60     46.70 o 
  -2  11  11      138.27      135.53     44.09 o 
  -1  11  11       30.98       30.36     23.43 o 
   0  11  11       80.63       35.57     17.74 o 
   1  11  11       34.87       31.46     16.83 o 
   2  11  11      136.56       98.71     37.56 o 
   3  11  11      106.20       99.04     31.03 o 
  -3  12  11       10.16       84.27     84.98 o 
  -2  12  11       22.60       27.44     23.87 o 
  -1  12  11       19.33       21.56     17.35 o 
   0  12  11      206.70      222.74     49.76 o 
   1  12  11       19.45       23.00     21.38 o 
   2  12  11       21.13       20.22     22.20 o 
   3  12  11        9.91       32.66     42.84 o 
  -1  13  11       72.73       53.68     29.32 o 
   0  13  11        1.21       23.10     22.87 o 
   1  13  11       71.49       41.10     28.26 o 
   0   0  12     2437.21     2381.45     68.47 o 
   1   0  12       35.17       25.45     11.56 o 
   2   0  12     4735.57     3990.01    285.25 o 
   3   0  12      221.37      180.59     17.24 o 
   4   0  12       17.78       17.04      9.72 o 
   5   0  12       16.77        9.48     18.96 o 
   6   0  12      224.66      265.46     93.40 o 
  -6   1  12      104.96      116.93     55.48 o 
  -5   1  12      388.68      375.75     52.51 o 
  -4   1  12      711.00      636.44     76.52 o 
  -3   1  12     3127.50     3028.73    148.35 o 
  -2   1  12      823.78      815.54     30.83 o 
  -1   1  12     1748.71     1789.68     42.18 o 
   0   1  12     2303.14     2347.60     46.63 o 
   1   1  12     1729.68     1698.28     69.19 o 
   2   1  12      840.71      824.43     28.24 o 
   3   1  12     3099.39     2946.35     88.26 o 
   4   1  12      714.02      640.01     63.60 o 
   5   1  12      382.25      395.39     64.96 o 
   6   1  12      101.25       76.55     40.38 o 
  -6   2  12       22.42       35.82     31.95 o 
  -5   2  12      309.55      331.04     35.64 o 
  -4   2  12      391.21      371.25     57.49 o 
  -3   2  12       63.65       42.69      9.16 o 
  -2   2  12     2049.35     2000.68     84.34 o 
  -1   2  12     1692.25     1766.31     45.35 o 
   0   2  12     3455.43     3378.96     96.59 o 
   1   2  12     1648.00     1765.03     48.45 o 
   2   2  12     1991.07     1986.29     78.51 o 
   3   2  12       68.96       74.61     13.05 o 
   4   2  12      391.61      344.34     37.06 o 
   5   2  12      303.57      273.76     55.13 o 
   6   2  12       22.58       23.18     29.14 o 
  -6   3  12      105.73       42.93     27.29 o 
  -5   3  12       11.85       17.60     13.70 o 
  -4   3  12      208.41      190.08     38.76 o 
  -3   3  12        2.15        5.52      6.68 o 
  -2   3  12     1374.36     1359.34     90.12 o 
  -1   3  12      617.67      642.13     20.41 o 
   0   3  12      277.35      253.30     13.03 o 
   1   3  12      628.88      644.18     19.66 o 
   2   3  12     1360.41     1333.16     43.34 o 
   3   3  12        2.70        9.63      9.08 o 
   4   3  12      213.51      184.87     24.79 o 
   5   3  12       10.62       12.68      9.12 o 
   6   3  12      101.01      107.45     50.21 o 
  -6   4  12       74.64       41.50     30.73 o 
  -5   4  12       21.17       32.09     21.72 o 
  -4   4  12      154.34      140.20     28.01 o 
  -3   4  12      181.28      179.07     29.14 o 
  -2   4  12       87.06       75.41     11.48 o 
  -1   4  12     1101.30     1075.48     30.04 o 
   0   4  12        8.66        9.43      6.94 o 
   1   4  12     1095.44     1087.69     31.86 o 
   2   4  12       88.46       74.50     11.86 o 
   3   4  12      192.39      186.56     21.01 o 
   4   4  12      155.60      139.97     20.23 o 
   5   4  12       22.51       28.39     17.92 o 
   6   4  12       74.51       77.25     44.24 o 
  -5   5  12       27.91       15.64     14.55 o 
  -4   5  12       67.67       48.02     22.81 o 
  -3   5  12       26.02       13.64     11.44 o 
  -2   5  12      385.69      382.60     24.57 o 
  -1   5  12       63.06       46.50     12.84 o 
   0   5  12     1081.79     1100.38     39.52 o 
   1   5  12       63.41       58.29     13.05 o 
   2   5  12      383.36      397.36     24.95 o 
   3   5  12       25.86       10.14      8.74 o 
   4   5  12       67.76       49.75     15.82 o 
   5   5  12       28.09       28.50     19.29 o 
  -5   6  12       53.70       44.24     31.95 o 
  -4   6  12       92.27       84.63     21.20 o 
  -3   6  12      147.80      168.16     35.06 o 
  -2   6  12      250.91      254.95     20.72 o 
  -1   6  12      165.49      139.23     19.16 o 
   0   6  12        2.29        4.84      5.80 o 
   1   6  12      164.12      141.61     17.26 o 
   2   6  12      245.60      183.54     28.98 o 
   3   6  12      140.40      127.50     21.63 o 
   4   6  12       93.46       85.37     22.72 o 
   5   6  12       54.63       43.97     18.70 o 
  -5   7  12      117.40      174.52     72.34 o 
  -4   7  12       99.15       88.55     26.15 o 
  -3   7  12      132.16      124.52     28.03 o 
  -2   7  12      431.34      454.61     38.23 o 
  -1   7  12      276.21      294.90     25.53 o 
   0   7  12      321.85      308.08     21.04 o 
   1   7  12      268.85      264.40     24.40 o 
   2   7  12      423.47      464.70     39.10 o 
   3   7  12      128.76      149.68     25.17 o 
   4   7  12       93.58      105.90     29.83 o 
   5   7  12      120.15      155.48     39.59 o 
  -5   8  12       23.45       27.39     27.04 o 
  -4   8  12        6.24       20.57     23.91 o 
  -3   8  12       46.24       27.00     17.09 o 
  -2   8  12       45.05       44.12     19.74 o 
  -1   8  12      658.11      698.55     55.85 o 
   0   8  12     1010.62     1144.12     48.30 o 
   1   8  12      661.57      674.01     55.56 o 
   2   8  12       43.53       24.73     12.22 o 
   3   8  12       48.85       51.20     14.84 o 
   4   8  12        5.77       14.78     16.33 o 
   5   8  12       22.83       24.03     12.48 o 
  -4   9  12       31.76       24.47     23.79 o 
  -3   9  12      364.79      461.90     71.66 o 
  -2   9  12       78.44       73.89     25.20 o 
  -1   9  12      229.71      173.53     33.88 o 
   0   9  12        4.63        7.44      9.24 o 
   1   9  12      230.19      170.47     31.64 o 
   2   9  12       79.58       51.08     14.91 o 
   3   9  12      365.31      475.23     78.68 o 
   4   9  12       31.19       27.56     14.80 o 
  -4  10  12       15.38       29.60     23.11 o 
  -3  10  12       12.33       13.04     24.51 o 
  -2  10  12      206.53      164.84     40.61 o 
  -1  10  12       42.40       30.65     18.74 o 
   0  10  12     1566.27     2096.58     83.38 o 
   1  10  12       43.03       24.79     16.76 o 
   2  10  12      209.55      205.00     37.17 o 
   3  10  12       12.72       11.02     14.54 o 
   4  10  12       15.32       28.83     28.66 o 
  -3  11  12      223.09      148.37    123.25 o 
  -2  11  12       66.43       64.29     34.50 o 
  -1  11  12       87.08      104.59     36.85 o 
   0  11  12        7.94       12.61      9.04 o 
   1  11  12       85.20       77.52     27.34 o 
   2  11  12       67.21       77.39     34.24 o 
   3  11  12      224.20      279.18     61.50 o 
  -2  12  12       86.64      104.54     47.08 o 
  -1  12  12      129.16      129.07     36.73 o 
   0  12  12       76.40       66.89     30.59 o 
   1  12  12      133.59      144.27     55.43 o 
   2  12  12       85.30       88.34     44.01 o 
  -1  13  12        9.24        9.43     16.36 o 
   0  13  12        0.26       15.88     20.65 o 
   1  13  12        9.30       27.83     27.73 o 
   1   0  13     1223.73     1379.94     42.29 o 
   2   0  13      632.97      479.56     24.00 o 
   3   0  13        1.76        5.82      5.23 o 
   4   0  13        2.98        4.78      4.81 o 
   5   0  13        0.77       14.40     22.47 o 
   6   0  13       28.33       17.56     25.98 o 
  -6   1  13       47.71       50.56     35.47 o 
  -5   1  13       86.21       59.34     34.76 o 
  -4   1  13        1.93        2.31      9.62 o 
  -3   1  13      372.36      328.60     24.37 o 
  -2   1  13      488.37      571.79     27.65 o 
  -1   1  13      354.15      371.01     22.23 o 
   0   1  13       33.71       22.36      9.97 o 
   1   1  13      375.69      334.63     17.34 o 
   2   1  13      485.20      534.01     21.97 o 
   3   1  13      381.95      342.73     22.01 o 
   4   1  13        1.58        7.77      6.97 o 
   5   1  13       83.77       95.16     48.11 o 
   6   1  13       47.90       47.76     33.36 o 
  -6   2  13       81.38       44.60     31.95 o 
  -5   2  13       52.04       46.71     25.78 o 
  -4   2  13      165.17      142.06     29.50 o 
  -3   2  13      125.12      119.43     17.04 o 
  -2   2  13     3256.65     3025.65    128.24 o 
  -1   2  13     1439.26     1515.22     49.01 o 
   0   2  13        5.41       17.72      6.71 o 
   1   2  13     1430.17     1530.57     38.58 o 
   2   2  13     3244.30     3310.12     81.82 o 
   3   2  13      127.74      108.87     15.57 o 
   4   2  13      172.56      152.70     19.77 o 
   5   2  13       51.74       28.09     25.98 o 
   6   2  13       85.09       36.87     27.74 o 
  -6   3  13      115.39      101.82     36.95 o 
  -5   3  13      201.37      193.98     51.27 o 
  -4   3  13      884.21      909.48    100.55 o 
  -3   3  13      990.82      952.95     55.83 o 
  -2   3  13      121.23       86.80     23.50 o 
  -1   3  13      635.05      631.75     22.83 o 
   0   3  13       40.41       39.13      7.93 o 
   1   3  13      673.81      658.96     28.27 o 
   2   3  13      112.57      108.52     11.58 o 
   3   3  13     1015.38      983.26     35.35 o 
   4   3  13      875.14      881.54     59.66 o 
   5   3  13      201.59      212.79     70.93 o 
   6   3  13      114.82      127.46     59.69 o 
  -6   4  13      191.33      152.74     45.93 o 
  -5   4  13       36.64       32.40     18.79 o 
  -4   4  13      310.79      343.70     44.91 o 
  -3   4  13      551.80      577.94     42.53 o 
  -2   4  13      465.98      508.00     24.92 o 
  -1   4  13      866.60      829.36     25.32 o 
   0   4  13      204.52      175.46     12.10 o 
   1   4  13      836.02      860.01     27.78 o 
   2   4  13      472.08      499.65     23.46 o 
   3   4  13      546.31      551.08     32.47 o 
   4   4  13      304.61      336.78     33.68 o 
   5   4  13       37.50       26.98     13.84 o 
   6   4  13      189.77      194.17     49.90 o 
  -5   5  13       16.95       16.52     20.02 o 
  -4   5  13      919.44     1055.35     73.63 o 
  -3   5  13      252.02      257.17     28.23 o 
  -2   5  13      782.97      765.91     50.84 o 
  -1   5  13      284.03      274.98     21.18 o 
   0   5  13        9.21        3.49      5.52 o 
   1   5  13      272.20      288.74     20.93 o 
   2   5  13      778.07      783.45     33.13 o 
   3   5  13      252.93      276.89     30.35 o 
   4   5  13      926.17     1064.89     57.00 o 
   5   5  13       16.68       19.50     13.13 o 
  -5   6  13       97.94       91.51     27.85 o 
  -4   6  13       39.49       64.97     23.45 o 
  -3   6  13       15.30       34.14     23.26 o 
  -2   6  13      213.45      203.09     20.40 o 
  -1   6  13     1016.15     1121.75     50.49 o 
   0   6  13      243.72      254.78     17.73 o 
   1   6  13      982.91     1048.53     42.64 o 
   2   6  13      210.98      177.11     30.02 o 
   3   6  13       17.04       13.58      8.68 o 
   4   6  13       39.25       32.65     12.99 o 
   5   6  13       96.29      102.20     24.55 o 
  -5   7  13       58.51       73.74     43.89 o 
  -4   7  13      149.33      141.86     39.36 o 
  -3   7  13      395.30      500.13     52.15 o 
  -2   7  13      193.36      183.61     27.47 o 
  -1   7  13      427.52      440.71     32.65 o 
   0   7  13       14.92        5.46     12.45 o 
   1   7  13      440.82      467.35     27.48 o 
   2   7  13      199.20      217.26     29.74 o 
   3   7  13      393.96      478.17     44.15 o 
   4   7  13      149.85      163.67     36.77 o 
   5   7  13       56.77       52.15     24.50 o 
  -5   8  13      107.35      158.37     57.94 o 
  -4   8  13      161.59      124.93     91.47 o 
  -3   8  13      118.06      115.47     29.77 o 
  -2   8  13      231.91      215.14     33.31 o 
  -1   8  13      462.28      504.76     43.97 o 
   0   8  13      155.28      171.75     28.15 o 
   1   8  13      458.91      463.09     45.10 o 
   2   8  13      241.09      197.73     38.18 o 
   3   8  13      114.16       84.81     21.16 o 
   4   8  13      158.30      203.90     42.44 o 
   5   8  13      106.91      140.36     33.04 o 
  -4   9  13       67.25       80.16     44.04 o 
  -3   9  13        8.92       12.34     12.63 o 
  -2   9  13      107.12       80.93     32.16 o 
  -1   9  13      431.10      428.71     38.44 o 
   0   9  13      100.58       71.22     24.19 o 
   1   9  13      435.10      475.00     47.56 o 
   2   9  13      110.12      117.84     26.34 o 
   3   9  13        9.83        4.71      6.79 o 
   4   9  13       67.19       43.18     20.33 o 
  -4  10  13       38.30       41.95     34.81 o 
  -3  10  13        1.30        3.07     13.66 o 
  -2  10  13      143.63      117.07     34.57 o 
  -1  10  13       41.46       58.12     26.59 o 
   0  10  13       26.73       18.85     15.31 o 
   1  10  13       43.90       25.42     15.04 o 
   2  10  13      146.37      121.90     30.14 o 
   3  10  13        1.08       10.03     11.60 o 
   4  10  13       36.86       23.22     16.74 o 
  -3  11  13       21.43       38.84     24.58 o 
  -2  11  13        5.04       16.39     16.26 o 
  -1  11  13       67.01       55.48     26.80 o 
   0  11  13       26.74       27.45     12.88 o 
   1  11  13       67.73       40.30     26.59 o 
   2  11  13        5.20       15.95     13.54 o 
   3  11  13       21.20       17.03     16.67 o 
  -2  12  13       18.80       32.19     31.18 o 
  -1  12  13       35.64       55.86     28.77 o 
   0  12  13       68.46       53.55     26.41 o 
   1  12  13       34.60       24.27     18.45 o 
   2  12  13       18.29       31.67     32.21 o 
  -1  13  13       64.07       88.52     35.08 o 
   0  13  13        5.82       22.23     26.66 o 
   1  13  13       64.33       77.60     75.85 o 
   0   0  14     3138.84     3211.91    134.49 o 
   1   0  14     1455.57     1544.22     46.05 o 
   2   0  14       23.60       12.11      5.08 o 
   3   0  14      673.31      615.96     35.33 o 
   4   0  14        2.88       10.62      8.72 o 
   5   0  14       80.66       65.66     38.98 o 
   6   0  14        8.42        7.02     14.75 o 
  -6   1  14        1.17       25.28     25.98 o 
  -5   1  14        0.15       11.59     21.07 o 
  -4   1  14      389.63      396.39     48.37 o 
  -3   1  14      307.88      261.08     22.79 o 
  -2   1  14     1319.97     1462.79     54.48 o 
  -1   1  14       41.95       42.29     10.33 o 
   0   1  14      114.87       82.99     13.83 o 
   1   1  14       43.43       37.52      8.05 o 
   2   1  14     1312.71     1415.54     50.94 o 
   3   1  14      302.81      259.95     18.99 o 
   4   1  14      398.39      376.92     38.32 o 
   5   1  14        0.14       12.99     20.37 o 
   6   1  14        1.18        2.46     14.05 o 
  -6   2  14      189.97      237.37     74.44 o 
  -5   2  14       84.07       74.33     27.59 o 
  -4   2  14      123.30      103.40     26.26 o 
  -3   2  14      591.55      543.51     40.40 o 
  -2   2  14       57.52       29.00     11.14 o 
  -1   2  14      200.07      192.49     18.43 o 
   0   2  14      294.55      281.21     16.05 o 
   1   2  14      213.54      192.52     16.78 o 
   2   2  14       63.95       39.04      9.86 o 
   3   2  14      594.99      596.18     26.19 o 
   4   2  14      125.70      123.27     16.14 o 
   5   2  14       88.06      108.03     31.96 o 
   6   2  14      191.71      201.91     68.82 o 
  -6   3  14       22.50       30.85     21.22 o 
  -5   3  14      286.39      289.42     75.39 o 
  -4   3  14      300.83      296.88     50.11 o 
  -3   3  14     1225.46     1238.39     68.95 o 
  -2   3  14      280.62      294.94     24.01 o 
  -1   3  14      446.88      457.11     19.88 o 
   0   3  14     1283.21     1319.93     38.60 o 
   1   3  14      429.90      368.87     20.88 o 
   2   3  14      279.66      291.99     20.47 o 
   3   3  14     1234.48     1190.82     39.98 o 
   4   3  14      296.37      292.43     29.42 o 
   5   3  14      291.12      333.34     72.18 o 
   6   3  14       23.51       25.28     26.34 o 
  -5   4  14       43.26       30.74     18.50 o 
  -4   4  14       23.33       20.51     14.61 o 
  -3   4  14       25.87       25.89     20.10 o 
  -2   4  14      720.60      679.16     35.09 o 
  -1   4  14      323.01      305.15     16.00 o 
   0   4  14     3139.19     3002.70    109.14 o 
   1   4  14      316.17      300.86     22.75 o 
   2   4  14      733.12      691.74     33.91 o 
   3   4  14       26.75       28.90     10.82 o 
   4   4  14       23.96       11.69      6.88 o 
   5   4  14       42.46       24.73     17.73 o 
   6   4  14      376.12      472.29    127.46 o 
  -5   5  14      401.22      512.33     64.08 o 
  -4   5  14       26.91       52.29     22.49 o 
  -3   5  14      291.94      277.55     30.80 o 
  -2   5  14       60.18       30.45      8.36 o 
  -1   5  14       73.24       71.38     16.10 o 
   0   5  14      382.09      400.43     21.02 o 
   1   5  14       74.91       65.71     12.00 o 
   2   5  14       60.66       47.92     14.18 o 
   3   5  14      297.43      295.78     30.80 o 
   4   5  14       25.75       20.85     10.46 o 
   5   5  14      402.75      574.12     46.93 o 
  -5   6  14       20.50       23.01     19.71 o 
  -4   6  14        6.29        8.80     12.46 o 
  -3   6  14       24.02       19.40     19.78 o 
  -2   6  14      399.20      385.09     29.95 o 
  -1   6  14      700.38      690.15     38.14 o 
   0   6  14     2012.90     2163.05     71.64 o 
   1   6  14      725.97      679.30     32.10 o 
   2   6  14      409.90      442.21     35.80 o 
   3   6  14       25.16       12.81      9.94 o 
   4   6  14        6.17       12.32      9.81 o 
   5   6  14       19.44       14.05     27.74 o 
  -5   7  14      231.91      317.08     96.21 o 
  -4   7  14       27.06       31.93     19.20 o 
  -3   7  14       93.14       80.44     24.50 o 
  -2   7  14      533.66      497.47     48.00 o 
  -1   7  14      102.89       92.96     32.79 o 
   0   7  14        4.82       17.01     20.50 o 
   1   7  14      105.91       98.28     15.92 o 
   2   7  14      553.61      509.62     48.10 o 
   3   7  14       89.34       82.76     18.27 o 
   4   7  14       27.46       34.77     15.13 o 
   5   7  14      232.07      254.44     46.09 o 
  -4   8  14        5.92       16.75     14.31 o 
  -3   8  14      305.55      303.28     45.71 o 
  -2   8  14      374.21      438.88     49.03 o 
  -1   8  14      788.48      868.81     59.78 o 
   0   8  14       38.61       15.43     11.14 o 
   1   8  14      799.77      931.41     82.25 o 
   2   8  14      367.21      414.80     39.93 o 
   3   8  14      302.77      339.38     33.65 o 
   4   8  14        6.33       16.19     15.02 o 
  -4   9  14       24.91      119.41     88.66 o 
  -3   9  14        8.53       10.15     13.09 o 
  -2   9  14       71.01       36.85     23.51 o 
  -1   9  14      207.93      176.05     24.61 o 
   0   9  14     1203.23     1618.41     72.83 o 
   1   9  14      208.66      185.60     46.51 o 
   2   9  14       69.27       61.21     14.26 o 
   3   9  14        8.53       16.09      9.60 o 
   4   9  14       23.79       19.32     14.36 o 
  -4  10  14       11.04       15.66     16.06 o 
  -3  10  14       63.72       53.68     27.20 o 
  -2  10  14       36.06       34.38     19.26 o 
  -1  10  14       69.64       51.18     26.21 o 
   0  10  14       64.26       45.75     18.26 o 
   1  10  14       71.08       49.72     25.26 o 
   2  10  14       36.37       42.04     20.61 o 
   3  10  14       62.96       52.58     25.37 o 
   4  10  14       11.01       18.52     17.35 o 
  -3  11  14       11.16        5.96     12.88 o 
  -2  11  14       32.26       42.31     21.87 o 
  -1  11  14        5.51       17.40     18.55 o 
   0  11  14       12.73       14.50     11.88 o 
   1  11  14        5.01       15.72     11.94 o 
   2  11  14       34.44       39.76     18.59 o 
   3  11  14       11.65       19.24     15.35 o 
  -2  12  14       13.37        0.59     13.81 o 
  -1  12  14       14.80       43.92     26.97 o 
   0  12  14        1.64       23.14     32.57 o 
   1  12  14       13.33       20.42     16.46 o 
   2  12  14       13.90       31.40     33.74 o 
  -1  13  14       70.92       46.35     76.55 o 
   0  13  14       31.41       81.82     97.62 o 
   1   0  15     2403.33     2699.98     68.29 o 
   2   0  15     1883.10     1832.19    113.60 o 
   3   0  15      360.46      390.89     26.42 o 
   4   0  15     1316.73     1308.89    109.69 o 
   5   0  15      269.27      276.70     79.01 o 
   6   0  15      137.77      124.66     50.21 o 
  -6   1  15       82.27       57.59     40.38 o 
  -5   1  15      143.22      135.54     51.97 o 
  -4   1  15      292.16      318.14     66.37 o 
  -3   1  15     1004.48      984.26     31.71 o 
  -2   1  15     2048.03     2140.34     81.09 o 
  -1   1  15      270.46      258.59     23.31 o 
   0   1  15      101.02       53.47     16.14 o 
   1   1  15      270.45      236.01     16.61 o 
   2   1  15     2040.05     2133.90    113.64 o 
   3   1  15      998.63      948.07     42.63 o 
   4   1  15      288.85      246.80     32.36 o 
   5   1  15      141.89      129.57     53.37 o 
   6   1  15       82.60       31.25     25.28 o 
  -6   2  15       50.22       24.23     25.98 o 
  -5   2  15      103.03       76.22     27.73 o 
  -4   2  15      231.96      245.90     44.77 o 
  -3   2  15       43.34       43.36     12.17 o 
  -2   2  15     1186.60     1303.94     54.53 o 
  -1   2  15     1687.55     1840.04     64.09 o 
   0   2  15      107.06       76.41     14.97 o 
   1   2  15     1675.75     1730.14     90.81 o 
   2   2  15     1145.78     1279.08     55.35 o 
   3   2  15       47.32       43.40     12.44 o 
   4   2  15      241.54      246.77     33.99 o 
   5   2  15      101.04       73.39     41.43 o 
   6   2  15       50.10       34.76     38.27 o 
  -6   3  15        8.55        2.81      8.78 o 
  -5   3  15       47.05       29.45     18.24 o 
  -4   3  15      488.48      520.50     68.86 o 
  -3   3  15      482.54      543.24     51.69 o 
  -2   3  15       59.62       41.77     12.50 o 
  -1   3  15      717.62      706.92     26.44 o 
   0   3  15      741.60      863.10     34.03 o 
   1   3  15      725.22      732.51     31.50 o 
   2   3  15       62.82       53.70     13.72 o 
   3   3  15      474.66      483.38     26.59 o 
   4   3  15      489.70      460.06     48.99 o 
   5   3  15       44.79       24.19     19.49 o 
   6   3  15        8.76        0.70     14.05 o 
  -5   4  15        3.49        2.90      9.95 o 
  -4   4  15       74.30       45.77     18.79 o 
  -3   4  15      110.65      111.81     27.26 o 
  -2   4  15      520.42      506.74     28.27 o 
  -1   4  15      139.56      130.25     11.77 o 
   0   4  15      157.51      127.52     11.61 o 
   1   4  15      137.73      126.14     12.25 o 
   2   4  15      513.70      479.88     26.92 o 
   3   4  15      111.08      124.27     19.52 o 
   4   4  15       72.13       50.92     12.64 o 
   5   4  15        3.86       18.46     17.62 o 
  -5   5  15        4.23       23.49     16.37 o 
  -4   5  15       65.43       49.61     21.18 o 
  -3   5  15      216.42      194.82     27.76 o 
  -2   5  15      229.19      237.63     18.22 o 
  -1   5  15      137.24      116.48     17.72 o 
   0   5  15        5.58       11.59      8.43 o 
   1   5  15      131.62      112.63     19.28 o 
   2   5  15      225.30      244.29     22.91 o 
   3   5  15      213.26      196.89     24.96 o 
   4   5  15       66.32       51.47     13.47 o 
   5   5  15        4.63        0.69     11.79 o 
  -5   6  15       14.75        5.41     11.62 o 
  -4   6  15      304.90      377.49     72.38 o 
  -3   6  15       78.41       68.73     28.55 o 
  -2   6  15      227.13      241.00     23.53 o 
  -1   6  15       92.73       53.48     17.96 o 
   0   6  15      524.56      496.21     26.26 o 
   1   6  15       93.42       85.62     18.53 o 
   2   6  15      222.29      258.20     26.96 o 
   3   6  15       78.89       68.04     18.51 o 
   4   6  15      307.14      304.01     45.94 o 
   5   6  15       14.65       22.45     22.17 o 
  -5   7  15      106.63      120.09     55.48 o 
  -4   7  15       62.90       52.07     22.70 o 
  -3   7  15      169.81      113.94     48.63 o 
  -2   7  15       16.37       14.85     10.28 o 
  -1   7  15      757.80      857.61     61.13 o 
   0   7  15      158.03      143.98     26.10 o 
   1   7  15      761.58      859.55     62.90 o 
   2   7  15       16.32       13.05     10.81 o 
   3   7  15      167.39      149.37     24.93 o 
   4   7  15       60.64       52.83     15.52 o 
   5   7  15      106.24       71.31     34.76 o 
  -4   8  15      157.61      124.62     64.40 o 
  -3   8  15       58.96       26.33     17.77 o 
  -2   8  15       38.22       31.50     21.99 o 
  -1   8  15      525.94      618.45     47.20 o 
   0   8  15     1052.30     1247.61     80.67 o 
   1   8  15      508.36      583.74     73.11 o 
   2   8  15       34.33       22.90     13.63 o 
   3   8  15       57.73       34.28     14.22 o 
   4   8  15      159.36      215.10     42.15 o 
  -4   9  15       69.97       69.24     30.37 o 
  -3   9  15       79.96       29.95     20.12 o 
  -2   9  15      122.01      148.13     33.78 o 
  -1   9  15      331.51      369.37     33.72 o 
   0   9  15       73.43       32.12     16.30 o 
   1   9  15      322.79      310.58     52.71 o 
   2   9  15      118.08      113.98     22.16 o 
   3   9  15       79.51       47.99     18.78 o 
   4   9  15       67.48       69.10     26.31 o 
  -4  10  15      221.22       32.66     47.40 o 
  -3  10  15        4.03       27.22     26.39 o 
  -2  10  15       91.35       84.43     34.97 o 
  -1  10  15      183.44      148.76     39.67 o 
   0  10  15       68.90       64.94     21.44 o 
   1  10  15      191.65      205.09     54.31 o 
   2  10  15       87.54       73.13     29.64 o 
   3  10  15        3.81       10.28      9.92 o 
  -3  11  15       32.68       22.36     24.71 o 
  -2  11  15      124.96      124.96     33.37 o 
  -1  11  15      274.13      338.34     64.41 o 
   0  11  15        4.46       18.82     17.91 o 
   1  11  15      270.58      342.12     73.66 o 
   2  11  15      126.31      128.31     41.15 o 
   3  11  15       33.03       32.53     30.20 o 
  -2  12  15       35.07       27.14     26.68 o 
  -1  12  15       43.82       41.66     27.65 o 
   0  12  15       38.23       71.72     51.45 o 
   1  12  15       44.35       43.72     24.61 o 
   2  12  15       32.51       31.19     29.20 o 
   0  13  15       12.36       -2.46     50.56 o 
   0   0  16        3.00       27.74     38.63 o 
   1   0  16     1421.45     1450.40     53.87 o 
   2   0  16      526.75      536.94     34.33 o 
   3   0  16      554.44      592.44     32.67 o 
   4   0  16       15.71        6.94      9.78 o 
   5   0  16       14.93       14.05     25.98 o 
   6   0  16        4.23       23.18     31.60 o 
  -6   1  16      109.90      136.59     56.89 o 
  -5   1  16      171.42      143.62     54.08 o 
  -4   1  16      425.62      489.49     81.82 o 
  -3   1  16      799.94      863.56     35.81 o 
  -2   1  16      909.89     1007.76     52.06 o 
  -1   1  16       75.38       72.68     18.77 o 
   0   1  16        2.31        6.61     10.29 o 
   1   1  16       83.66       81.42     18.68 o 
   2   1  16      891.13      866.88     46.45 o 
   3   1  16      819.86      913.80     40.58 o 
   4   1  16      433.64      401.02     43.89 o 
   5   1  16      171.33      169.95     61.80 o 
   6   1  16      110.86      102.18     50.92 o 
  -6   2  16       96.69      120.09     54.08 o 
  -5   2  16       46.21       43.54     29.85 o 
  -4   2  16       85.99      108.13     29.27 o 
  -3   2  16      413.70      428.70     31.97 o 
  -2   2  16      647.26      683.22     35.93 o 
  -1   2  16      423.10      417.63     28.00 o 
   0   2  16       72.88       32.50     11.86 o 
   1   2  16      411.03      420.48     23.24 o 
   2   2  16      657.72      646.15     30.29 o 
   3   2  16      412.63      423.96     32.85 o 
   4   2  16       86.56       63.31     19.63 o 
   5   2  16       47.96       26.59     12.31 o 
   6   2  16       96.41      149.59     60.05 o 
  -5   3  16        0.30       15.33     12.14 o 
  -4   3  16      204.25      194.71     39.61 o 
  -3   3  16      947.34     1170.23     84.10 o 
  -2   3  16       31.88       24.58     18.21 o 
  -1   3  16      294.11      302.66     17.77 o 
   0   3  16        0.14        4.27      4.27 o 
   1   3  16      291.29      276.89     22.16 o 
   2   3  16       35.44       26.50     10.29 o 
   3   3  16      943.28     1060.32     49.17 o 
   4   3  16      208.33      193.65     31.50 o 
   5   3  16        0.19        6.44      9.97 o 
  -5   4  16       79.02       50.67     23.34 o 
  -4   4  16       99.80      111.45     26.43 o 
  -3   4  16      779.67      951.59     88.71 o 
  -2   4  16       50.48       29.70      8.96 o 
  -1   4  16      611.62      645.09     25.14 o 
   0   4  16      134.24      126.64     18.73 o 
   1   4  16      613.28      627.95     31.98 o 
   2   4  16       51.75       25.95     10.42 o 
   3   4  16      780.92      863.48     62.82 o 
   4   4  16       98.60      129.30     26.51 o 
   5   4  16       76.47       52.64     22.57 o 
  -5   5  16       14.44       10.62     11.75 o 
  -4   5  16        7.73       20.07     18.37 o 
  -3   5  16       69.97       43.53     14.45 o 
  -2   5  16      146.53      130.89     16.21 o 
  -1   5  16       13.33        5.24      7.79 o 
   0   5  16      769.17      829.64     34.71 o 
   1   5  16       13.17       18.63     10.64 o 
   2   5  16      141.66      152.88     20.77 o 
   3   5  16       69.33       54.64     14.29 o 
   4   5  16        7.80       15.21     10.19 o 
   5   5  16       14.54       23.97     23.44 o 
  -5   6  16       53.95       50.06     26.09 o 
  -4   6  16       88.28       93.40     31.82 o 
  -3   6  16       39.18       25.66     18.10 o 
  -2   6  16      101.75       41.47     16.08 o 
  -1   6  16     1430.81     1700.42     48.28 o 
   0   6  16      249.83      254.05     22.95 o 
   1   6  16     1437.92     1635.61     47.27 o 
   2   6  16      104.77       87.91     19.74 o 
   3   6  16       35.27       28.47     12.89 o 
   4   6  16       89.50       84.17     22.49 o 
   5   6  16       54.29       50.43     28.15 o 
  -5   7  16        0.42       16.15     31.60 o 
  -4   7  16       30.17       31.74     21.95 o 
  -3   7  16      169.90      162.11     28.09 o 
  -2   7  16      338.23      305.43     41.81 o 
  -1   7  16       70.62       42.13     16.11 o 
   0   7  16      185.92      145.23     36.63 o 
   1   7  16       72.32       50.01     15.82 o 
   2   7  16      350.03      381.39     42.07 o 
   3   7  16      173.51      174.74     24.91 o 
   4   7  16       30.62       27.38     14.57 o 
   5   7  16        0.23       18.39     18.19 o 
  -4   8  16        8.31        2.89     11.55 o 
  -3   8  16       53.44       37.90     19.65 o 
  -2   8  16      369.54      459.43     64.59 o 
  -1   8  16       73.60       46.38     16.52 o 
   0   8  16      422.44      437.85     51.94 o 
   1   8  16       78.40       66.84     21.84 o 
   2   8  16      374.29      450.22     41.30 o 
   3   8  16       52.71       33.88     12.94 o 
   4   8  16        8.85       13.98      8.84 o 
  -4   9  16        6.98       16.86     16.73 o 
  -3   9  16      361.68      389.74     66.98 o 
  -2   9  16        1.14        7.81     11.83 o 
  -1   9  16        6.55       12.67      9.16 o 
   0   9  16       21.33        7.44     15.43 o 
   1   9  16        6.56        0.89     23.58 o 
   2   9  16        1.00       15.80     13.07 o 
   3   9  16      364.31      430.87     65.00 o 
   4   9  16        6.98       11.78     10.92 o 
  -3  10  16       32.91       33.12     22.10 o 
  -2  10  16       64.50       37.80     26.45 o 
  -1  10  16       31.71       21.22     10.34 o 
   0  10  16      169.98      146.61     46.39 o 
   1  10  16       33.10       17.25     13.06 o 
   2  10  16       66.69       58.00     23.99 o 
   3  10  16       32.81       21.99     14.10 o 
  -3  11  16       40.47       48.43     26.89 o 
  -2  11  16      122.85       79.47     31.78 o 
  -1  11  16       76.38       63.80     27.54 o 
   0  11  16       11.60       17.11     16.75 o 
   1  11  16       76.44       71.20     34.77 o 
   2  11  16      124.20      108.13     45.12 o 
   3  11  16       38.00       46.43     31.44 o 
  -2  12  16       25.90       42.14     49.86 o 
  -1  12  16      117.44       67.50     60.40 o 
   0  12  16        0.17       27.49     13.80 o 
   1  12  16      113.44      115.42     46.13 o 
   2  12  16       24.43       18.46     19.14 o 
   1   0  17       94.71       86.13     18.43 o 
   2   0  17     1510.40     1707.95     64.65 o 
   3   0  17       10.92       16.96     14.77 o 
   4   0  17       16.73       12.30     13.65 o 
   5   0  17       12.45       20.72     31.25 o 
   6   0  17       16.24        1.76     16.15 o 
  -6   1  17       18.44       25.98     29.14 o 
  -5   1  17       76.31       83.57     40.03 o 
  -4   1  17      161.50      155.91     49.51 o 
  -3   1  17      792.28      785.52     49.52 o 
  -2   1  17       71.36       46.45     14.88 o 
  -1   1  17     1060.50     1162.92     46.37 o 
   0   1  17      274.21      246.88     21.19 o 
   1   1  17     1072.38     1261.04     52.04 o 
   2   1  17       69.63       41.63     18.23 o 
   3   1  17      784.97      801.80     44.18 o 
   4   1  17      160.99      166.26     27.85 o 
   5   1  17       76.83       84.63     44.60 o 
   6   1  17       18.01       17.91     35.11 o 
  -4   2  17       98.24      102.29     31.74 o 
  -3   2  17      398.86      426.17     33.22 o 
  -2   2  17       16.50       15.54      8.28 o 
  -1   2  17      225.63      219.49     22.14 o 
   0   2  17     1013.64     1125.51     40.67 o 
   1   2  17      220.93      215.14     19.08 o 
   2   2  17       16.64       11.44      7.07 o 
   3   2  17      396.09      432.64     34.12 o 
   4   2  17       90.18       80.68     23.70 o 
   5   2  17       41.01       22.49     12.23 o 
  -5   3  17       76.03       48.57     20.89 o 
  -4   3  17      161.33      179.38     33.02 o 
  -3   3  17      686.76      787.69     94.78 o 
  -2   3  17      463.57      443.29     35.69 o 
  -1   3  17      513.83      466.68     29.46 o 
   0   3  17      374.70      438.83     20.35 o 
   1   3  17      509.86      488.31     30.43 o 
   2   3  17      460.95      455.77     26.91 o 
   3   3  17      677.56      722.25     60.70 o 
   4   3  17      166.40      174.76     28.14 o 
   5   3  17       72.92       62.85     20.79 o 
  -5   4  17       96.03       86.87     37.12 o 
  -4   4  17       36.44       38.89     20.97 o 
  -3   4  17       98.67       88.36     22.18 o 
  -2   4  17      518.12      562.44     27.67 o 
  -1   4  17     1396.20     1563.49     62.47 o 
   0   4  17     1180.23     1292.08     59.29 o 
   1   4  17     1416.62     1551.91     61.86 o 
   2   4  17      530.36      560.55     27.11 o 
   3   4  17      102.91       78.57     14.14 o 
   4   4  17       38.22       33.39     16.37 o 
   5   4  17       96.84      101.33     25.97 o 
  -5   5  17       21.71       15.38     10.15 o 
  -4   5  17      169.46      175.06     45.05 o 
  -3   5  17       93.41       82.40     18.90 o 
  -2   5  17       94.73       54.20     11.57 o 
  -1   5  17      812.97      934.37     34.34 o 
   0   5  17        0.08        6.15      6.55 o 
   1   5  17      824.03      953.91     37.01 o 
   2   5  17       99.19       68.70     17.02 o 
   3   5  17       91.54      105.59     16.90 o 
   4   5  17      170.05      213.79     45.34 o 
   5   5  17       22.55       19.55     19.09 o 
  -5   6  17       21.21       14.03     11.47 o 
  -4   6  17       90.19       75.48     29.47 o 
  -3   6  17       17.25       21.97     16.33 o 
  -2   6  17      771.42      797.47     55.43 o 
  -1   6  17     1157.27     1340.10     52.82 o 
   0   6  17      596.41      575.65     45.74 o 
   1   6  17     1170.98     1344.04     74.79 o 
   2   6  17      767.30      828.54     56.09 o 
   3   6  17       19.80       20.90     10.87 o 
   4   6  17       87.29       75.53     26.13 o 
   5   6  17       23.17       16.79     17.75 o 
  -4   7  17       56.77       42.50     21.42 o 
  -3   7  17        2.04        7.93     11.03 o 
  -2   7  17      258.29      255.04     27.38 o 
  -1   7  17      979.90     1177.52     87.29 o 
   0   7  17      196.65      188.92     36.35 o 
   1   7  17      992.60     1288.22     80.78 o 
   2   7  17      259.91      260.35     31.85 o 
   3   7  17        1.77       20.10     11.67 o 
   4   7  17       57.62       49.75     20.57 o 
   5   7  17      140.92      187.51     65.66 o 
  -4   8  17       14.37       26.69     17.95 o 
  -3   8  17       26.54       27.81     18.55 o 
  -2   8  17       77.88       57.61     30.13 o 
  -1   8  17      228.59      206.54     40.55 o 
   0   8  17      448.80      530.13     60.94 o 
   1   8  17      230.43      209.14     37.07 o 
   2   8  17       76.42       75.69     20.38 o 
   3   8  17       26.92       15.02      9.49 o 
   4   8  17       16.13       30.41     16.95 o 
  -4   9  17       28.22        1.79     16.01 o 
  -3   9  17       18.21       33.80     19.85 o 
  -2   9  17       84.48       65.22     26.92 o 
  -1   9  17       90.78       67.37     18.60 o 
   0   9  17       78.80       71.34     25.97 o 
   1   9  17       94.81       49.81     22.85 o 
   2   9  17       85.71       54.55     25.03 o 
   3   9  17       17.69       19.84     14.92 o 
   4   9  17       28.56       27.23     16.98 o 
  -3  10  17       35.20       33.91     19.10 o 
  -2  10  17       21.17       46.18     23.92 o 
  -1  10  17       63.39       48.29     18.14 o 
   0  10  17       50.16       50.30     23.50 o 
   1  10  17       61.88       68.29     33.12 o 
   2  10  17       22.17       21.43     19.84 o 
   3  10  17       34.62       24.76     13.79 o 
  -2  11  17      106.36       62.71     28.18 o 
  -1  11  17       34.71       58.47     49.95 o 
   0  11  17       16.37       16.14     26.32 o 
   1  11  17       33.56       60.58     28.44 o 
   2  11  17      106.11       87.26     38.60 o 
  -1  12  17       11.99       38.92     43.77 o 
   0  12  17        7.05       13.31     17.98 o 
   1  12  17       11.83       14.67     13.99 o 
   0   0  18      363.09      335.69     51.27 o 
   1   0  18      111.75      138.56     24.07 o 
   2   0  18      108.53      142.92     23.54 o 
   3   0  18      419.72      451.39     34.07 o 
   4   0  18       45.90       26.47     15.57 o 
   5   0  18       44.00       38.98     33.01 o 
  -5   1  18       64.17       37.22     31.95 o 
  -4   1  18      190.37      226.49     54.78 o 
  -3   1  18       68.36       61.99     21.89 o 
  -2   1  18      811.08      829.08     45.76 o 
  -1   1  18      260.24      261.45     26.95 o 
   0   1  18       18.06       17.25     11.20 o 
   1   1  18      264.15      229.74     19.74 o 
   2   1  18      819.19      837.28     47.90 o 
   3   1  18       68.65       57.73     20.23 o 
   4   1  18      192.21      200.73     29.16 o 
   5   1  18       64.12       61.45     42.49 o 
  -5   2  18       73.33       88.14     38.27 o 
  -4   2  18      163.83      172.80     33.89 o 
  -3   2  18      209.00      170.57     24.83 o 
  -2   2  18       83.31       60.25     14.35 o 
  -1   2  18      774.79      836.93     46.53 o 
   0   2  18      360.36      347.64     23.85 o 
   1   2  18      749.67      812.68     34.73 o 
   2   2  18       88.05       60.83     18.30 o 
   3   2  18      205.34      197.25     31.66 o 
   4   2  18      160.82      132.87     30.34 o 
   5   2  18       70.00       43.28     19.99 o 
  -5   3  18      318.83      309.68     98.67 o 
  -4   3  18       78.66       42.99     21.35 o 
  -3   3  18      777.86      926.73    121.67 o 
  -2   3  18       79.38       68.33     17.58 o 
  -1   3  18      698.14      709.62     36.91 o 
   0   3  18      138.51      135.01     18.74 o 
   1   3  18      703.82      745.21     39.03 o 
   2   3  18       83.81       69.07     13.65 o 
   3   3  18      762.46      943.71     75.92 o 
   4   3  18       81.88       48.32     18.90 o 
   5   3  18      317.15      287.77     73.54 o 
  -5   4  18        8.50       19.76     15.18 o 
  -4   4  18      102.83      100.78     30.08 o 
  -3   4  18      144.22      185.44     55.31 o 
  -2   4  18      302.69      305.55     23.33 o 
  -1   4  18       43.29       40.56     14.55 o 
   0   4  18     1766.91     1869.37    103.93 o 
   1   4  18       42.98       28.16     12.51 o 
   2   4  18      298.87      290.53     23.25 o 
   3   4  18      144.17      109.32     21.66 o 
   4   4  18      101.19       73.38     20.83 o 
   5   4  18        9.06       15.22      9.65 o 
  -5   5  18      332.78      393.49    103.41 o 
  -4   5  18       76.39       44.08     21.30 o 
  -3   5  18      207.17      228.81     28.33 o 
  -2   5  18      645.01      674.55     50.92 o 
  -1   5  18      114.67       77.82     13.91 o 
   0   5  18      132.84      108.80     18.33 o 
   1   5  18      115.25       99.54     18.58 o 
   2   5  18      642.62      712.84     52.07 o 
   3   5  18      210.05      233.61     37.05 o 
   4   5  18       75.84       78.40     27.40 o 
   5   5  18      329.77      387.99     41.72 o 
  -5   6  18       47.50       45.63     21.00 o 
  -4   6  18       40.24       38.50     23.44 o 
  -3   6  18      138.61      160.48     41.08 o 
  -2   6  18      176.96      136.95     28.48 o 
  -1   6  18      231.03      224.73     27.98 o 
   0   6  18     1048.16     1145.06     63.17 o 
   1   6  18      233.96      238.89     29.22 o 
   2   6  18      171.73      151.26     21.53 o 
   3   6  18      137.68      127.05     22.12 o 
   4   6  18       40.47       36.44     15.26 o 
   5   6  18       48.82       39.78     26.69 o 
  -4   7  18      166.06      199.91     48.29 o 
  -3   7  18       60.47       79.09     27.52 o 
  -2   7  18       54.31       37.87     15.66 o 
  -1   7  18      130.73      114.41     18.35 o 
   0   7  18        7.99       14.48     20.67 o 
   1   7  18      130.46      122.75     21.08 o 
   2   7  18       51.40       40.73     16.62 o 
   3   7  18       62.57       62.05     17.10 o 
   4   7  18      160.02      146.99     40.48 o 
  -4   8  18       32.72       35.76     21.35 o 
  -3   8  18       49.41       50.58     21.66 o 
  -2   8  18       54.44       32.04     13.26 o 
  -1   8  18      143.89      110.77     21.63 o 
   0   8  18      112.53       84.04     27.13 o 
   1   8  18      153.98       94.10     30.21 o 
   2   8  18       54.07       39.23     16.31 o 
   3   8  18       49.87       35.49     15.46 o 
   4   8  18       32.46        9.82     12.75 o 
  -4   9  18       96.05       80.96     36.18 o 
  -3   9  18        3.07       23.88     20.92 o 
  -2   9  18       61.40       83.66     43.33 o 
  -1   9  18       87.01       70.88     28.55 o 
   0   9  18        0.94       12.06     17.37 o 
   1   9  18       86.54       58.98     27.28 o 
   2   9  18       57.20       53.54     23.93 o 
   3   9  18        3.03       20.10     13.93 o 
   4   9  18       97.37      130.06     33.61 o 
  -3  10  18       33.62       25.43     18.12 o 
  -2  10  18        7.21       14.09     15.81 o 
  -1  10  18       28.11       11.50     15.45 o 
   0  10  18      189.37      143.48     48.03 o 
   1  10  18       26.58       26.92     23.19 o 
   2  10  18        7.11       19.53     16.83 o 
   3  10  18       34.27       29.17     15.73 o 
  -2  11  18       19.62       15.26     16.56 o 
  -1  11  18       30.04       44.97     42.56 o 
   0  11  18       94.01       54.36     29.57 o 
   1  11  18       29.36       22.42     18.65 o 
   2  11  18       18.80       15.21     13.96 o 
  -1  12  18       25.39       17.77     34.04 o 
   0  12  18       60.83       73.10     34.46 o 
   1  12  18       25.69       42.09     24.16 o 
   1   0  19        2.42       21.20     19.94 o 
   2   0  19        1.87        7.59      9.71 o 
   3   0  19      148.73      121.98     24.69 o 
   4   0  19      605.95      661.63     66.89 o 
   5   0  19       59.99       28.09     31.25 o 
  -5   1  19       78.50      110.26     46.70 o 
  -4   1  19      376.35      524.96     74.44 o 
  -3   1  19        5.73        3.28      9.74 o 
  -2   1  19     1051.85     1135.54     43.46 o 
  -1   1  19      851.12      960.63     46.37 o 
   0   1  19        0.30        1.40      8.56 o 
   1   1  19      871.36     1029.93     50.43 o 
   2   1  19     1070.21     1172.24     45.69 o 
   3   1  19        4.95        8.37     12.54 o 
   4   1  19      376.24      369.22     51.52 o 
   5   1  19       79.82       75.85     50.56 o 
  -5   2  19       55.14       70.23     41.79 o 
  -4   2  19      269.66      372.91     70.23 o 
  -3   2  19     1739.33     1798.94    139.99 o 
  -2   2  19      278.46      292.10     31.11 o 
  -1   2  19      175.99      206.90     25.20 o 
   0   2  19        0.19        6.14     11.05 o 
   1   2  19      182.31      171.49     19.67 o 
   2   2  19      284.92      329.40     32.03 o 
   3   2  19     1742.51     2110.05    261.94 o 
   4   2  19      272.46      273.94     34.84 o 
   5   2  19       54.62       54.78     35.82 o 
  -5   3  19       43.66       33.02     18.75 o 
  -4   3  19       27.87       19.48     12.65 o 
  -3   3  19      230.90      235.34     41.45 o 
  -2   3  19      258.37      262.11     31.04 o 
  -1   3  19      460.76      468.26     27.69 o 
   0   3  19      881.65      998.89     46.71 o 
   1   3  19      468.56      496.90     31.52 o 
   2   3  19      257.04      277.37     29.15 o 
   3   3  19      240.32      250.95     34.37 o 
   4   3  19       26.11       24.41     15.72 o 
   5   3  19       43.94       27.47     13.64 o 
  -5   4  19        4.66        9.41      8.98 o 
  -4   4  19       69.64       66.02     24.83 o 
  -3   4  19       87.04       51.24     19.62 o 
  -2   4  19      264.97      234.83     24.47 o 
  -1   4  19      198.86      158.75     19.38 o 
   0   4  19      204.04      203.32     28.03 o 
   1   4  19      196.99      200.94     21.98 o 
   2   4  19      257.23      260.54     34.53 o 
   3   4  19       89.23       72.90     23.50 o 
   4   4  19       71.63       45.39     18.77 o 
   5   4  19        4.43       19.71     11.58 o 
  -5   5  19       63.19       69.19     25.58 o 
  -4   5  19       14.84       44.24     33.01 o 
  -3   5  19      251.57      271.65     30.28 o 
  -2   5  19      292.75      284.67     29.47 o 
  -1   5  19       23.50       26.26     13.26 o 
   0   5  19      114.77       82.92     20.64 o 
   1   5  19       26.09       28.86     13.56 o 
   2   5  19      295.13      279.47     30.28 o 
   3   5  19      254.09      300.00     42.32 o 
   4   5  19       14.41       10.83     11.25 o 
   5   5  19       63.93       54.04     21.09 o 
  -5   6  19        6.53       14.22     14.84 o 
  -4   6  19       67.20       62.81     26.58 o 
  -3   6  19       42.28       37.21     25.46 o 
  -2   6  19       28.85       19.79     11.99 o 
  -1   6  19      159.10      137.25     22.99 o 
   0   6  19      943.78      894.88     91.09 o 
   1   6  19      159.22      172.18     25.37 o 
   2   6  19       29.48       22.43     13.19 o 
   3   6  19       42.08       66.49     20.31 o 
   4   6  19       68.23       66.63     25.07 o 
   5   6  19        6.45        1.55      8.51 o 
  -4   7  19       12.53        1.19     10.29 o 
  -3   7  19      138.92      130.07     32.36 o 
  -2   7  19       42.37       28.95     14.56 o 
  -1   7  19        0.42       15.05     14.92 o 
   0   7  19        8.69       10.93     17.27 o 
   1   7  19        0.56       17.64     16.87 o 
   2   7  19       43.24       20.68     11.10 o 
   3   7  19      141.24      150.76     41.26 o 
   4   7  19       13.78       23.10     13.37 o 
  -4   8  19      119.23      112.54     33.16 o 
  -3   8  19       70.31       60.11     27.54 o 
  -2   8  19       87.95       76.68     21.85 o 
  -1   8  19      773.09      829.13     76.21 o 
   0   8  19      458.61      532.52     47.41 o 
   1   8  19      786.45      884.81     65.57 o 
   2   8  19       90.17       94.56     23.70 o 
   3   8  19       69.08       66.57     19.38 o 
   4   8  19      122.34       89.09     31.08 o 
  -3   9  19        4.15       14.08     14.03 o 
  -2   9  19      232.09      215.52     45.73 o 
  -1   9  19      172.43      117.09     71.88 o 
   0   9  19        0.28       16.58     18.67 o 
   1   9  19      176.22      182.68     49.03 o 
   2   9  19      234.45      240.84     55.75 o 
   3   9  19        3.53       11.96      9.68 o 
  -3  10  19       12.92       17.50     16.58 o 
  -2  10  19       86.26       21.52     30.45 o 
  -1  10  19      219.43      205.69     47.38 o 
   0  10  19        0.22       31.23     20.10 o 
   1  10  19      218.13      205.29     56.80 o 
   2  10  19       85.83       79.29     31.68 o 
   3  10  19       12.75       17.06     12.05 o 
  -2  11  19       27.31       10.03     20.12 o 
  -1  11  19        8.22       21.69     35.47 o 
   0  11  19      125.61       87.81     43.77 o 
   1  11  19        8.02        9.55     17.04 o 
   2  11  19       25.48       28.54     18.81 o 
  -1  12  19       45.72       18.26     48.46 o 
   0  12  19        1.31       11.94     24.00 o 
   1  12  19       45.17       92.70     66.72 o 
   0   0  20      640.75      615.20     69.18 o 
   1   0  20      318.07      351.73     36.04 o 
   2   0  20     2165.77     2481.54    105.53 o 
   3   0  20       43.97       22.62     12.88 o 
   4   0  20       53.23       46.62     18.31 o 
   5   0  20       31.03       37.92     42.14 o 
  -5   1  20       88.17      106.40     47.40 o 
  -4   1  20      109.06      131.33     45.30 o 
  -3   1  20     1312.95     1442.79    116.37 o 
  -2   1  20      213.31      215.09     28.03 o 
  -1   1  20       90.07       72.20     20.10 o 
   0   1  20      408.90      394.27     32.15 o 
   1   1  20       85.70       82.40     22.69 o 
   2   1  20      219.69      243.40     29.59 o 
   3   1  20     1309.00     1536.84    104.62 o 
   4   1  20      105.14       89.13     24.94 o 
   5   1  20       87.65       86.73     43.54 o 
  -5   2  20       11.85       44.60     39.68 o 
  -4   2  20       19.27        4.92     17.56 o 
  -3   2  20       45.57       31.73     16.89 o 
  -2   2  20     1312.56     1446.60     75.67 o 
  -1   2  20      256.45      234.59     23.02 o 
   0   2  20      661.14      794.37     40.09 o 
   1   2  20      257.95      252.66     26.85 o 
   2   2  20     1330.55     1447.81    103.94 o 
   3   2  20       44.59       26.40     16.86 o 
   4   2  20       17.83        7.51      8.02 o 
   5   2  20       11.19       28.44     29.14 o 
  -5   3  20       15.30       16.50     21.77 o 
  -4   3  20       42.44       44.71     21.24 o 
  -3   3  20       48.34       46.86     18.26 o 
  -2   3  20      193.08      191.03     25.99 o 
  -1   3  20      126.09       66.71     16.17 o 
   0   3  20      539.42      517.61     33.47 o 
   1   3  20      130.09      104.17     18.83 o 
   2   3  20      187.73      213.38     28.96 o 
   3   3  20       49.90       40.98     16.86 o 
   4   3  20       42.71       34.83     15.45 o 
   5   3  20       15.17       46.53     43.54 o 
  -5   4  20       39.36       31.08     31.43 o 
  -4   4  20      168.68      137.03     39.29 o 
  -3   4  20       69.71       68.74     19.94 o 
  -2   4  20      245.10      215.51     25.63 o 
  -1   4  20       79.31       57.13     14.72 o 
   0   4  20      785.95      857.81     36.79 o 
   1   4  20       83.88       72.61     17.33 o 
   2   4  20      244.84      220.05     32.01 o 
   3   4  20       74.40       78.93     24.71 o 
   4   4  20      169.33      152.42     38.63 o 
   5   4  20       39.74       30.52     14.29 o 
  -5   5  20       50.89       31.67     19.15 o 
  -4   5  20        1.42       28.10     17.37 o 
  -3   5  20       27.38       17.91     11.64 o 
  -2   5  20      273.80      311.79     32.55 o 
  -1   5  20       45.06       45.12     24.76 o 
   0   5  20      155.46      150.06     32.14 o 
   1   5  20       44.85       35.43     14.53 o 
   2   5  20      278.73      323.34     37.41 o 
   3   5  20       27.54       22.10     17.13 o 
   4   5  20        1.42        8.30      9.12 o 
   5   5  20       50.70       31.59     12.69 o 
  -4   6  20       20.88       34.25     17.32 o 
  -3   6  20       86.88       85.37     30.41 o 
  -2   6  20      200.66      139.51     30.89 o 
  -1   6  20       43.93       45.77     21.34 o 
   0   6  20       13.59       10.98     13.59 o 
   1   6  20       45.10       42.14     14.80 o 
   2   6  20      197.67      177.82     23.38 o 
   3   6  20       85.43       71.23     20.56 o 
   4   6  20       21.17       17.38     12.26 o 
  -4   7  20       70.53       83.94     36.12 o 
  -3   7  20       89.69       68.64     24.98 o 
  -2   7  20       88.67       59.82     16.92 o 
  -1   7  20       92.07       78.26     31.62 o 
   0   7  20       89.78       51.38     32.50 o 
   1   7  20       87.89       92.23     30.63 o 
   2   7  20       87.40       71.78     18.10 o 
   3   7  20       86.44       63.36     26.49 o 
   4   7  20       69.89       43.52     16.62 o 
  -4   8  20       22.65       28.92     19.98 o 
  -3   8  20       12.73       14.57     16.85 o 
  -2   8  20      437.06      381.02     52.45 o 
  -1   8  20      122.77       95.17     44.11 o 
   0   8  20      131.41       93.58     36.37 o 
   1   8  20      119.39       92.76     23.65 o 
   2   8  20      431.91      444.44     62.19 o 
   3   8  20       13.07       34.57     17.46 o 
   4   8  20       21.85       10.30     13.60 o 
  -3   9  20      143.17      103.54     58.28 o 
  -2   9  20       22.88       26.73     28.97 o 
  -1   9  20      139.01      109.83     68.63 o 
   0   9  20       66.62       40.02     21.08 o 
   1   9  20      138.35      178.92     46.10 o 
   2   9  20       23.65       13.85     14.49 o 
   3   9  20      141.78      202.46     60.11 o 
  -3  10  20        1.32       13.79     17.25 o 
  -2  10  20      141.45      108.49     49.34 o 
  -1  10  20       36.44       35.06     18.76 o 
   0  10  20       49.89       46.66     28.22 o 
   1  10  20       36.93       63.93     32.10 o 
   2  10  20      137.41      148.01     49.96 o 
   3  10  20        1.17        8.43      9.48 o 
  -2  11  20       19.14       35.82     88.84 o 
  -1  11  20        8.15       62.00     48.41 o 
   0  11  20        2.13        6.39     27.25 o 
   1  11  20        8.70       20.96     13.14 o 
   2  11  20       18.16       24.43     12.55 o 
   1   0  21        7.50        4.08     12.16 o 
   2   0  21      204.82      178.51     27.41 o 
   3   0  21        8.44       14.73     11.18 o 
   4   0  21       50.72       67.39     53.20 o 
   5   0  21        8.76       42.84     42.49 o 
  -5   1  21       98.40       95.51     44.24 o 
  -4   1  21       14.39       56.89     38.27 o 
  -3   1  21      221.18      241.86     36.89 o 
  -2   1  21      574.58      603.89     39.34 o 
  -1   1  21      508.08      569.03     39.52 o 
   0   1  21      286.94      283.57     31.36 o 
   1   1  21      494.49      540.21     37.56 o 
   2   1  21      572.04      594.49     40.41 o 
   3   1  21      217.48      230.74     32.65 o 
   4   1  21       14.59        7.20     11.62 o 
   5   1  21      101.67       94.11     47.05 o 
  -5   2  21        3.27       21.07     27.04 o 
  -4   2  21      380.55      454.73    116.58 o 
  -3   2  21      120.87      135.03     31.69 o 
  -2   2  21       97.63       84.27     25.46 o 
  -1   2  21       56.04       45.34     15.49 o 
   0   2  21      463.70      511.01     39.08 o 
   1   2  21       55.28       59.51     19.64 o 
   2   2  21       91.77       61.10     24.25 o 
   3   2  21      124.99      140.88     28.62 o 
   4   2  21      385.61      396.55     65.69 o 
   5   2  21        2.78       21.42     29.85 o 
  -5   3  21       62.30      114.47     58.64 o 
  -4   3  21       64.74       64.51     28.40 o 
  -3   3  21       44.43       42.25     22.00 o 
  -2   3  21      584.57      667.50     63.71 o 
  -1   3  21      202.41      157.91     30.85 o 
   0   3  21      121.71       86.44     20.16 o 
   1   3  21      211.45      250.36     31.27 o 
   2   3  21      584.73      673.59     59.65 o 
   3   3  21       47.27       67.33     24.03 o 
   4   3  21       64.63       45.56     18.49 o 
   5   3  21       62.55       37.01     22.60 o 
  -5   4  21        4.16       10.01      9.63 o 
  -4   4  21      522.73      565.35    105.69 o 
  -3   4  21       53.29       38.27     18.12 o 
  -2   4  21      351.06      331.56     32.27 o 
  -1   4  21      637.48      718.61     62.61 o 
   0   4  21        0.02       12.41     11.26 o 
   1   4  21      645.78      748.67     41.93 o 
   2   4  21      356.86      396.20     38.52 o 
   3   4  21       49.29       48.02     18.90 o 
   4   4  21      514.59      628.74     51.20 o 
   5   4  21        3.51        8.69      9.43 o 
  -5   5  21       22.03       15.80     15.45 o 
  -4   5  21      264.24      286.80    107.80 o 
  -3   5  21        7.77       11.38      8.48 o 
  -2   5  21      227.33      193.03     36.49 o 
  -1   5  21      465.59      527.88     54.44 o 
   0   5  21        1.12       11.46     16.02 o 
   1   5  21      478.25      533.68     42.59 o 
   2   5  21      233.96      268.36     36.87 o 
   3   5  21        7.71        7.29     13.78 o 
   4   5  21      261.51      327.12     60.26 o 
   5   5  21       21.39       40.84     21.37 o 
  -4   6  21      118.83      103.24     38.68 o 
  -3   6  21      306.23      279.56     74.06 o 
  -2   6  21      243.63      281.77     36.35 o 
  -1   6  21      357.36      402.07     45.00 o 
   0   6  21      373.52      385.08     53.85 o 
   1   6  21      362.65      415.87     36.53 o 
   2   6  21      246.33      343.72     36.32 o 
   3   6  21      298.98      343.18     62.75 o 
   4   6  21      115.61      110.01     29.28 o 
  -4   7  21       77.29       65.04     33.92 o 
  -3   7  21        0.16       21.71     17.58 o 
  -2   7  21       84.60       55.03     21.94 o 
  -1   7  21        8.66       19.26     17.56 o 
   0   7  21       58.22       68.02     27.90 o 
   1   7  21       10.63        7.24     16.75 o 
   2   7  21       81.66       63.10     29.63 o 
   3   7  21        0.40       15.08     11.86 o 
   4   7  21       76.99       80.21     29.67 o 
  -4   8  21        2.88       10.59     15.27 o 
  -3   8  21       86.15       72.13     25.02 o 
  -2   8  21       84.48       63.23     22.43 o 
  -1   8  21       31.89       32.92     19.26 o 
   0   8  21       35.08        3.98     12.90 o 
   1   8  21       30.51       42.47     21.95 o 
   2   8  21       84.31       67.81     18.23 o 
   3   8  21       83.08       91.60     25.85 o 
   4   8  21        2.61        3.99      7.84 o 
  -3   9  21       45.45       49.98     21.64 o 
  -2   9  21        7.18       -1.34     20.28 o 
  -1   9  21       17.28        9.28     13.61 o 
   0   9  21      175.24      102.60     62.97 o 
   1   9  21       17.19       26.39     21.76 o 
   2   9  21        6.70       12.01     13.07 o 
   3   9  21       45.45       56.22     22.95 o 
  -2  10  21       16.27        8.88     22.36 o 
  -1  10  21       31.32       24.92     18.43 o 
   0  10  21       59.74       60.53     27.97 o 
   1  10  21       31.90       26.78     20.39 o 
   2  10  21       16.53       20.88     17.30 o 
  -1  11  21        2.84       21.20     29.87 o 
   0  11  21       41.53       39.28     25.44 o 
   1  11  21        3.18       29.28     18.71 o 
   0   0  22      260.65      325.54     40.43 o 
   1   0  22      230.03      245.53     30.16 o 
   2   0  22       40.82       30.65     17.56 o 
   3   0  22       99.40       89.41     27.08 o 
   4   0  22        0.23        9.89     10.38 o 
   5   0  22      203.30      324.81    117.63 o 
  -5   1  22        3.35        4.56     18.96 o 
  -4   1  22      105.97       68.12     42.49 o 
  -3   1  22      149.97      158.79     30.63 o 
  -2   1  22      328.35      364.66     42.50 o 
  -1   1  22       12.15       24.46     16.96 o 
   0   1  22      282.52      330.36     32.93 o 
   1   1  22       12.24       11.78     13.59 o 
   2   1  22      328.55      341.19     38.90 o 
   3   1  22      148.15      138.42     27.44 o 
   4   1  22      103.55       99.02     29.55 o 
   5   1  22        3.29        2.46     16.85 o 
  -5   2  22       61.27       93.76     46.70 o 
  -4   2  22       20.69       11.59     17.56 o 
  -3   2  22      138.51      145.36     43.19 o 
  -2   2  22       32.63       20.64     16.93 o 
  -1   2  22      451.63      499.66     33.27 o 
   0   2  22      696.18      762.78     39.56 o 
   1   2  22      466.70      520.55     37.20 o 
   2   2  22       35.04       30.17     17.01 o 
   3   2  22      145.99      154.56     34.50 o 
   4   2  22       20.90       21.82     11.99 o 
   5   2  22       62.66       48.81     36.87 o 
  -5   3  22      184.60      260.90     87.43 o 
  -4   3  22       93.81      112.98     60.05 o 
  -3   3  22        0.07       13.80     16.35 o 
  -2   3  22      353.69      324.64     33.99 o 
  -1   3  22      234.82      144.31     44.78 o 
   0   3  22      169.57      174.31     26.57 o 
   1   3  22      239.21      238.20     28.70 o 
   2   3  22      360.96      405.56     42.72 o 
   3   3  22        0.12        6.00     10.56 o 
   4   3  22       89.50       84.67     30.07 o 
   5   3  22      186.05      147.07     66.01 o 
  -5   4  22        8.70        5.56     30.20 o 
  -4   4  22       18.64        7.85     19.14 o 
  -3   4  22       73.26       37.16     13.27 o 
  -2   4  22       76.95       62.87     14.88 o 
  -1   4  22      554.86      597.09     58.07 o 
   0   4  22     1463.88     1650.38    102.79 o 
   1   4  22      551.84      680.72     58.79 o 
   2   4  22       83.77       63.52     17.62 o 
   3   4  22       70.30       42.63     19.30 o 
   4   4  22       19.42       14.94     13.24 o 
   5   4  22        9.12        5.76      5.80 o 
  -4   5  22        0.86        3.29     11.54 o 
  -3   5  22      165.86      164.30     34.98 o 
  -2   5  22       67.39       28.74     20.60 o 
  -1   5  22      266.05      261.15     40.66 o 
   0   5  22       60.93       30.24     16.87 o 
   1   5  22      265.62      311.87     39.37 o 
   2   5  22       69.42       73.57     24.77 o 
   3   5  22      164.27      192.77     40.51 o 
   4   5  22        1.01        8.21     12.15 o 
  -4   6  22       13.35       15.00     12.79 o 
  -3   6  22       43.64       25.95     14.51 o 
  -2   6  22      202.81      116.90     63.16 o 
  -1   6  22      495.08      562.67     57.61 o 
   0   6  22     1334.60     1681.44    427.87 o 
   1   6  22      492.60      570.55     45.03 o 
   2   6  22      213.15      245.95     30.09 o 
   3   6  22       45.20       52.80     25.25 o 
   4   6  22       13.42       16.45     14.65 o 
  -4   7  22       96.09       52.51     29.83 o 
  -3   7  22       38.89       37.69     17.99 o 
  -2   7  22      180.47      170.49     40.38 o 
  -1   7  22       36.94       25.11     21.57 o 
   0   7  22      102.51       78.57     22.57 o 
   1   7  22       36.86       15.78     16.63 o 
   2   7  22      179.19      249.92     47.00 o 
   3   7  22       38.55       28.58     17.12 o 
   4   7  22       97.30       77.79     31.00 o 
  -3   8  22      119.84       65.59     43.72 o 
  -2   8  22       22.49       10.04     13.12 o 
  -1   8  22      277.48      245.83     88.06 o 
   0   8  22        4.33        5.89     19.12 o 
   1   8  22      276.74      344.59     63.48 o 
   2   8  22       23.01       11.67     22.30 o 
   3   8  22      119.81      104.58     29.27 o 
  -3   9  22       30.47       25.72     28.44 o 
  -2   9  22       38.76       49.12     35.05 o 
  -1   9  22       60.48       43.17     21.63 o 
   0   9  22      766.63      997.60    126.80 o 
   1   9  22       60.32       51.75     27.17 o 
   2   9  22       38.85       26.30     26.76 o 
   3   9  22       30.68       17.57     25.99 o 
  -2  10  22       42.01       30.08     35.22 o 
  -1  10  22       17.58       24.58     17.61 o 
   0  10  22       44.88       17.44     16.17 o 
   1  10  22       16.81       30.53     22.18 o 
   2  10  22       42.59       59.87     30.73 o 
  -1  11  22        0.36       -2.02     23.78 o 
   0  11  22       50.97       64.69     29.28 o 
   1  11  22        0.26       35.96     24.97 o 
   1   0  23      652.27      861.44     46.99 o 
   2   0  23      116.04      105.04     25.59 o 
   3   0  23       38.82       31.95     19.02 o 
   4   0  23       22.43       24.37     15.78 o 
   5   0  23       19.18       17.91     27.74 o 
  -5   1  23      161.68      276.70     89.89 o 
  -4   1  23       95.28       72.69     49.51 o 
  -3   1  23      105.02       74.91     36.52 o 
  -2   1  23      289.15      309.92     47.05 o 
  -1   1  23      674.05      779.10     45.02 o 
   0   1  23       94.87       56.05     21.38 o 
   1   1  23      675.36      806.13     48.61 o 
   2   1  23      276.81      281.30     37.61 o 
   3   1  23      109.43       75.74     21.01 o 
   4   1  23       94.37      113.98     32.13 o 
   5   1  23      157.33      247.20     82.87 o 
  -5   2  23       80.46       91.30     50.21 o 
  -4   2  23      160.16      201.91     74.79 o 
  -3   2  23        8.50        7.90     10.01 o 
  -2   2  23      327.09      419.83     57.49 o 
  -1   2  23      367.17      455.41     41.79 o 
   0   2  23      715.39      788.38     43.80 o 
   1   2  23      380.58      490.04     49.68 o 
   2   2  23      322.79      396.38     42.86 o 
   3   2  23        9.54       15.86     14.30 o 
   4   2  23      159.42      147.22     37.89 o 
   5   2  23       78.42       79.01     44.60 o 
  -5   3  23       24.41       38.98     42.49 o 
  -4   3  23       50.02       45.30     31.95 o 
  -3   3  23       63.93       69.56     25.65 o 
  -2   3  23       10.46        9.55     12.13 o 
  -1   3  23       61.36       23.36     18.41 o 
   0   3  23       42.76       28.52     13.95 o 
   1   3  23       58.11       41.80     18.51 o 
   2   3  23       11.34        6.90     12.03 o 
   3   3  23       67.23       89.98     24.15 o 
   4   3  23       51.18       25.25     15.07 o 
   5   3  23       22.86       13.48     42.66 o 
  -4   4  23       21.14       20.99     10.80 o 
  -3   4  23       53.01       42.88     15.08 o 
  -2   4  23       66.83       42.29     19.82 o 
  -1   4  23       29.36       22.25     16.81 o 
   0   4  23       10.81        2.44      8.94 o 
   1   4  23       28.46       26.11     15.91 o 
   2   4  23       67.47       74.79     23.44 o 
   3   4  23       53.28       46.62     16.59 o 
   4   4  23       20.04       27.85     17.26 o 
  -4   5  23        4.48       18.30     12.72 o 
  -3   5  23       48.10       24.36     12.97 o 
  -2   5  23       26.06       21.02     18.83 o 
  -1   5  23      379.56      404.50     47.27 o 
   0   5  23       46.85       37.13     21.12 o 
   1   5  23      376.08      470.41     53.19 o 
   2   5  23       25.98       16.43     12.60 o 
   3   5  23       47.71       41.92     20.78 o 
   4   5  23        4.43       16.69     13.88 o 
  -4   6  23       24.08       27.83     19.82 o 
  -3   6  23       28.61       12.21      7.48 o 
  -2   6  23       62.93       36.66     22.63 o 
  -1   6  23       63.97       31.12     21.88 o 
   0   6  23       98.51       73.15     27.58 o 
   1   6  23       65.26       46.27     28.33 o 
   2   6  23       63.58       52.06     18.44 o 
   3   6  23       29.27       23.95     16.69 o 
   4   6  23       25.28       29.38     16.32 o 
  -4   7  23        4.74       14.90     15.42 o 
  -3   7  23       41.75       25.00     25.57 o 
  -2   7  23      127.01       74.29     27.70 o 
  -1   7  23       61.01       28.39     18.12 o 
   0   7  23        8.48        8.68     12.90 o 
   1   7  23       59.90       54.87     23.96 o 
   2   7  23      123.48      106.36     29.41 o 
   3   7  23       39.53       46.58     20.33 o 
   4   7  23        5.57       22.84     16.33 o 
  -3   8  23       51.21       20.67     31.60 o 
  -2   8  23      166.28      126.98     35.35 o 
  -1   8  23       35.68       14.23     17.82 o 
   0   8  23       14.05        3.82     12.36 o 
   1   8  23       37.88       23.95     19.23 o 
   2   8  23      161.13      134.41     60.22 o 
   3   8  23       51.30       45.48     22.65 o 
  -3   9  23       62.29       -4.56     40.03 o 
  -2   9  23       38.88       28.56     35.01 o 
  -1   9  23       96.81      136.78     37.55 o 
   0   9  23        0.73       10.63     13.56 o 
   1   9  23       93.79      124.49     40.61 o 
   2   9  23       38.44       55.87     30.69 o 
   3   9  23       62.81       42.84     65.31 o 
  -2  10  23       35.46       32.67     30.08 o 
  -1  10  23        7.06        7.25     15.70 o 
   0  10  23       49.84       73.61     38.26 o 
   1  10  23        5.16       21.90     20.05 o 
   2  10  23       35.27       56.76     26.75 o 
   0  11  23       14.13       66.72     75.14 o 
   0   0  24      604.49      717.26     56.06 o 
   1   0  24        0.53        6.93     12.72 o 
   2   0  24       34.94       22.69     14.22 o 
   3   0  24       40.80       30.06     18.75 o 
   4   0  24       13.96       28.79     35.11 o 
   5   0  24       67.42       97.97     54.43 o 
  -5   1  24      123.58      152.04     66.72 o 
  -4   1  24       14.65       20.72     30.20 o 
  -3   1  24      414.35      494.75     71.46 o 
  -2   1  24      524.46      618.40     77.95 o 
  -1   1  24      466.00      568.19     53.55 o 
   0   1  24      210.19      250.64     30.11 o 
   1   1  24      473.82      606.18     57.81 o 
   2   1  24      521.08      643.54     56.50 o 
   3   1  24      418.69      503.39     39.53 o 
   4   1  24       15.07       23.44     21.95 o 
   5   1  24      120.06      110.26     54.08 o 
  -5   2  24        5.75       41.79     40.03 o 
  -4   2  24      125.45      162.93     69.53 o 
  -3   2  24       56.82       33.52     19.47 o 
  -2   2  24      318.13      346.81     49.88 o 
  -1   2  24      272.45      274.11     31.01 o 
   0   2  24       10.57       12.35     13.07 o 
   1   2  24      280.93      329.01     38.89 o 
   2   2  24      315.95      388.48     45.27 o 
   3   2  24       54.03       43.25     20.01 o 
   4   2  24      125.12      118.18     33.06 o 
   5   2  24        5.25       10.89     30.90 o 
  -4   3  24      188.83      224.03     80.41 o 
  -3   3  24       95.54      110.96     54.78 o 
  -2   3  24      671.56      735.62     60.41 o 
  -1   3  24      192.80       95.98     74.96 o 
   0   3  24      130.32      208.17     43.60 o 
   1   3  24      197.26      193.63     34.55 o 
   2   3  24      677.18      835.35     70.36 o 
   3   3  24       95.00       81.83     25.07 o 
   4   3  24      188.45      157.01     50.23 o 
  -4   4  24       46.50       18.05     33.89 o 
  -3   4  24      297.26      257.55     63.27 o 
  -2   4  24       50.56       40.11     17.50 o 
  -1   4  24      224.74      188.51     46.53 o 
   0   4  24      334.46      378.28     56.18 o 
   1   4  24      230.68      254.93     35.65 o 
   2   4  24       51.30       26.83     15.85 o 
   3   4  24      291.47      345.36     58.38 o 
   4   4  24       45.51       49.12     21.38 o 
  -4   5  24       22.33       20.77     13.98 o 
  -3   5  24       62.74       47.49     26.34 o 
  -2   5  24      122.75       61.90     33.00 o 
  -1   5  24      101.81       73.85     25.19 o 
   0   5  24       65.35       55.78     29.50 o 
   1   5  24      102.33       76.85     23.87 o 
   2   5  24      123.64      144.25     27.35 o 
   3   5  24       63.16       56.17     23.42 o 
   4   5  24       22.27       21.11     16.45 o 
  -4   6  24       28.34       10.98     11.52 o 
  -3   6  24      158.35       97.62     38.73 o 
  -2   6  24      132.78      112.45     29.37 o 
  -1   6  24      155.25      109.68     30.00 o 
   0   6  24       27.96       13.73     15.24 o 
   1   6  24      153.42      172.26     42.68 o 
   2   6  24      135.29      196.70     39.06 o 
   3   6  24      159.36      203.85     40.81 o 
   4   6  24       27.11       14.64     14.82 o 
  -3   7  24        4.04        0.41     16.13 o 
  -2   7  24      103.53       63.04     29.67 o 
  -1   7  24      159.65      143.67     37.71 o 
   0   7  24      108.23       85.15     32.91 o 
   1   7  24      164.40      185.03     50.76 o 
   2   7  24      101.72      104.10     30.67 o 
   3   7  24        4.85       12.48     16.24 o 
  -3   8  24       61.49       39.25     29.21 o 
  -2   8  24      118.77       71.34     34.25 o 
  -1   8  24       27.99       36.03     23.14 o 
   0   8  24       39.45       36.75     24.69 o 
   1   8  24       26.61       33.42     25.55 o 
   2   8  24      121.60      131.80     53.72 o 
   3   8  24       59.93       93.23     30.19 o 
  -2   9  24       17.73       20.63     32.98 o 
  -1   9  24       34.14       21.01     21.13 o 
   0   9  24        5.29       21.85     19.20 o 
   1   9  24       34.41       36.54     30.55 o 
   2   9  24       17.52       32.51     21.25 o 
  -2  10  24      128.48       55.83     69.18 o 
  -1  10  24       16.99       10.67     11.20 o 
   0  10  24        9.53       27.80     22.02 o 
   1  10  24       17.74       33.17     26.51 o 
   1   0  25       79.31       53.89     17.82 o 
   2   0  25       10.29       20.48     16.10 o 
   3   0  25        1.77       14.04     18.61 o 
   4   0  25       40.95       36.87     34.41 o 
  -4   1  25       43.35       34.41     37.22 o 
  -3   1  25        4.44       19.90     16.96 o 
  -2   1  25       46.95       39.89     23.34 o 
  -1   1  25      336.46      387.67     40.92 o 
   0   1  25       15.67       16.14     13.11 o 
   1   1  25      341.23      421.20     43.24 o 
   2   1  25       45.32       32.49     19.13 o 
   3   1  25        4.43        2.11     12.10 o 
   4   1  25       43.47       60.32     27.28 o 
  -4   2  25       34.35       30.90     38.98 o 
  -3   2  25        0.28       15.75     14.58 o 
  -2   2  25      113.11      103.14     35.52 o 
  -1   2  25      142.58      127.43     21.37 o 
   0   2  25       10.38       18.61     13.12 o 
   1   2  25      149.72      155.60     27.86 o 
   2   2  25      118.04      140.32     29.89 o 
   3   2  25        0.36       11.63     10.75 o 
   4   2  25       33.64       35.45     22.46 o 
  -4   3  25      296.25      367.65     68.82 o 
  -3   3  25       86.67       29.85     30.55 o 
  -2   3  25       29.13       30.08     16.29 o 
  -1   3  25      386.87      440.10     45.25 o 
   0   3  25       54.27       25.53     15.84 o 
   1   3  25      385.48      497.40     48.67 o 
   2   3  25       29.38       17.13     16.20 o 
   3   3  25       86.08       84.64     29.14 o 
   4   3  25      296.83      351.96     39.76 o 
  -4   4  25       35.61       -1.76     20.37 o 
  -3   4  25       96.08       85.24     30.66 o 
  -2   4  25       77.66       78.04     20.26 o 
  -1   4  25      458.55      510.65     79.27 o 
   0   4  25       12.00       12.77     16.66 o 
   1   4  25      459.38      633.16     56.86 o 
   2   4  25       82.98       79.16     20.57 o 
   3   4  25       99.72      103.97     30.05 o 
   4   4  25       35.52       30.51     20.70 o 
  -4   5  25      244.88      212.15    114.65 o 
  -3   5  25       82.01       45.92     23.40 o 
  -2   5  25       61.71       27.74     18.61 o 
  -1   5  25       54.62       18.10     17.21 o 
   0   5  25        6.81        7.55     15.27 o 
   1   5  25       53.43       56.62     20.14 o 
   2   5  25       60.09       94.77     25.53 o 
   3   5  25       82.67      107.50     31.69 o 
   4   5  25      240.38      285.96     58.12 o 
  -4   6  25       59.25      105.69     59.69 o 
  -3   6  25       53.72       26.99     18.54 o 
  -2   6  25        4.69        8.11     11.97 o 
  -1   6  25      301.90      305.05     57.30 o 
   0   6  25       76.25      130.32     37.21 o 
   1   6  25      307.13      419.25     82.16 o 
   2   6  25        4.24       38.41     19.14 o 
   3   6  25       53.53       40.73     18.17 o 
   4   6  25       59.09       34.63     18.65 o 
  -3   7  25      176.55       70.69     92.00 o 
  -2   7  25      102.64       66.31     25.97 o 
  -1   7  25      202.76      158.65     95.28 o 
   0   7  25      133.97      147.83     48.26 o 
   1   7  25      202.47      297.82     75.93 o 
   2   7  25      103.33       72.51     30.20 o 
   3   7  25      173.27      189.92     49.99 o 
  -3   8  25       21.43       22.31     26.63 o 
  -2   8  25        3.00       20.47     20.87 o 
  -1   8  25       22.32       16.61     14.47 o 
   0   8  25      400.84      516.30    101.71 o 
   1   8  25       23.41       27.20     23.61 o 
   2   8  25        3.30        5.56     19.68 o 
   3   8  25       21.03       22.34     17.83 o 
  -2   9  25       57.96       24.24     43.02 o 
  -1   9  25        4.31       10.80     15.05 o 
   0   9  25        0.14       -0.27     12.43 o 
   1   9  25        4.26       35.73     30.85 o 
   2   9  25       58.75       53.69     45.12 o 
  -1  10  25        8.93       18.19     19.07 o 
   0  10  25       25.08       33.48     22.32 o 
   1  10  25        8.88       -0.39     12.52 o 
   0   0  26      130.14       86.87     27.18 o 
   1   0  26      317.16      346.50     40.16 o 
   2   0  26       44.29       43.17     17.77 o 
   3   0  26       47.00       15.84     14.73 o 
   4   0  26        0.28       25.28     36.17 o 
  -4   1  26       11.59       46.00     38.27 o 
  -3   1  26       26.22       19.96     15.27 o 
  -2   1  26       77.69       59.69     25.46 o 
  -1   1  26      627.47      750.38     59.88 o 
   0   1  26      853.41     1102.96     77.88 o 
   1   1  26      622.28      767.51     63.19 o 
   2   1  26       82.28       70.51     22.94 o 
   3   1  26       26.59       17.00     24.05 o 
   4   1  26       12.37        4.29      9.73 o 
  -4   2  26        6.20       42.84     40.73 o 
  -3   2  26       46.04       64.66     27.02 o 
  -2   2  26       35.13        9.05     16.44 o 
  -1   2  26      345.70      404.91     83.75 o 
   0   2  26       92.84       67.85     20.62 o 
   1   2  26      347.45      440.49     45.76 o 
   2   2  26       37.56       29.70     16.95 o 
   3   2  26       44.26       49.59     22.26 o 
   4   2  26        6.35       25.65     23.12 o 
  -4   3  26        9.62       18.26     28.79 o 
  -3   3  26       36.94       23.53     37.22 o 
  -2   3  26       40.07       34.57     20.72 o 
  -1   3  26      133.09      143.87     30.41 o 
   0   3  26      170.49      178.73     35.51 o 
   1   3  26      136.25      172.95     29.57 o 
   2   3  26       39.79       38.67     20.33 o 
   3   3  26       36.25       44.85     19.23 o 
   4   3  26       10.89       15.65     16.26 o 
  -4   4  26       34.60       41.08     42.49 o 
  -3   4  26       45.80       39.23     23.19 o 
  -2   4  26       58.81       27.86     14.14 o 
  -1   4  26      123.66       84.29     30.08 o 
   0   4  26      759.35      748.86    234.91 o 
   1   4  26      126.68      117.42     23.00 o 
   2   4  26       61.14       52.42     20.30 o 
   3   4  26       44.05       24.44     15.76 o 
   4   4  26       34.18       43.50     19.78 o 
  -4   5  26       12.06       24.58     36.17 o 
  -3   5  26      218.01      172.89    149.06 o 
  -2   5  26       26.71       16.50     17.63 o 
  -1   5  26        2.64       16.97     15.79 o 
   0   5  26        2.50       30.51     26.47 o 
   1   5  26        3.32       11.85     13.51 o 
   2   5  26       25.39       25.23     14.81 o 
   3   5  26      216.59      210.30     50.33 o 
   4   5  26       12.32       21.32     16.26 o 
  -3   6  26       38.64       20.90     15.15 o 
  -2   6  26      310.87      210.77    125.95 o 
  -1   6  26       39.74       13.33     17.03 o 
   0   6  26        7.27       34.49     26.01 o 
   1   6  26       40.20       17.37     23.49 o 
   2   6  26      302.29      418.86     67.26 o 
   3   6  26       39.37       37.67     21.14 o 
  -3   7  26       69.41       53.58     44.07 o 
  -2   7  26        6.99        6.80     14.19 o 
  -1   7  26       27.75       15.34     18.71 o 
   0   7  26       57.26       74.50     35.78 o 
   1   7  26       29.54       22.46     22.12 o 
   2   7  26        7.56       10.14     15.06 o 
   3   7  26       67.04       46.28     19.53 o 
  -2   8  26       10.54       28.95     17.15 o 
  -1   8  26       56.28       47.83     22.79 o 
   0   8  26       41.51       35.38     25.28 o 
   1   8  26       53.05       46.23     25.56 o 
   2   8  26       10.09       10.26     24.93 o 
  -2   9  26       47.80       28.79     62.85 o 
  -1   9  26       17.88       20.77     18.47 o 
   0   9  26        0.14       16.20     21.59 o 
   1   9  26       17.62       39.35     30.64 o 
   2   9  26       47.58       59.69     40.73 o 
   1   0  27      845.83     1206.92     90.48 o 
   2   0  27       61.25       59.73     19.07 o 
   3   0  27       46.90       67.32     25.12 o 
   4   0  27      110.76      219.82     90.24 o 
  -4   1  27      191.78      368.70     72.69 o 
  -3   1  27      122.41      140.39     40.80 o 
  -2   1  27      400.14      550.95     57.10 o 
  -1   1  27      161.23      182.27     26.70 o 
   0   1  27      241.71      299.20     33.81 o 
   1   1  27      163.37      186.25     31.02 o 
   2   1  27      401.21      549.06     47.76 o 
   3   1  27      121.72      128.25     41.00 o 
   4   1  27      194.35      202.00     91.47 o 
  -4   2  27       23.69       10.53     20.02 o 
  -3   2  27       22.45       14.90     14.31 o 
  -2   2  27       74.59      173.11     52.85 o 
  -1   2  27      101.70       89.90     23.72 o 
   0   2  27       30.81       22.95     16.73 o 
   1   2  27       99.29       84.24     23.64 o 
   2   2  27       79.64       67.60     23.63 o 
   3   2  27       22.59       24.52     17.43 o 
   4   2  27       24.46       24.67     17.48 o 
  -4   3  27        1.90        1.05     20.02 o 
  -3   3  27       87.80      108.69     50.92 o 
  -2   3  27       15.57       20.83     16.39 o 
  -1   3  27       50.95       34.36     18.12 o 
   0   3  27       77.07       64.85     21.48 o 
   1   3  27       53.39       39.51     17.02 o 
   2   3  27       14.07       12.20     15.29 o 
   3   3  27       87.11      105.22     32.25 o 
   4   3  27        1.67       13.33     16.54 o 
  -4   4  27        8.66       12.64     27.74 o 
  -3   4  27        9.69       11.56     16.51 o 
  -2   4  27       58.99       41.41     19.86 o 
  -1   4  27       33.47       22.34     18.64 o 
   0   4  27      295.33      360.68     53.74 o 
   1   4  27       32.79       24.62     13.31 o 
   2   4  27       58.67       74.31     27.99 o 
   3   4  27        9.94        9.87     11.92 o 
   4   4  27        8.97       24.82     17.43 o 
  -3   5  27       59.81       34.45     17.84 o 
  -2   5  27        0.64       18.25     16.87 o 
  -1   5  27        9.59       38.69     24.83 o 
   0   5  27       32.87       18.76     19.81 o 
   1   5  27        9.77       51.13     32.31 o 
   2   5  27        0.67       10.80     14.17 o 
   3   5  27       59.78       72.13     24.03 o 
  -3   6  27       18.17       16.42     13.01 o 
  -2   6  27       54.61       17.30     16.26 o 
  -1   6  27        8.13        8.49     12.33 o 
   0   6  27       95.83       83.72     42.28 o 
   1   6  27        7.60       24.40     26.38 o 
   2   6  27       53.93       57.67     21.84 o 
   3   6  27       17.76       12.78     12.52 o 
  -3   7  27       18.40        8.05     25.14 o 
  -2   7  27      113.61       90.95     28.94 o 
  -1   7  27       44.72       34.84     20.99 o 
   0   7  27       34.47        8.33     16.85 o 
   1   7  27       43.43       43.31     30.05 o 
   2   7  27      114.90      141.10     44.50 o 
   3   7  27       19.88       27.07     13.83 o 
  -2   8  27       94.51       71.29     27.10 o 
  -1   8  27      120.87      141.66     46.95 o 
   0   8  27       54.44       71.08     37.57 o 
   1   8  27      118.56      124.47     47.31 o 
   2   8  27       95.10       63.42     40.54 o 
  -1   9  27       30.96       30.40     20.72 o 
   0   9  27        3.23        7.01     12.05 o 
   1   9  27       29.51       37.53     32.03 o 
   0   0  28      545.81      779.12     81.43 o 
   1   0  28      198.02      143.17     27.58 o 
   2   0  28      105.54       69.88     40.38 o 
   3   0  28      105.66      103.22     34.34 o 
   4   0  28       21.39      248.26     81.11 o 
  -4   1  28       74.74       34.76     36.52 o 
  -3   1  28       97.43       64.66     34.06 o 
  -2   1  28        3.92       10.26     14.99 o 
  -1   1  28        3.75       13.20     13.74 o 
   0   1  28        8.05       18.05     13.31 o 
   1   1  28        3.09       10.38     14.73 o 
   2   1  28        4.36        5.94     10.58 o 
   3   1  28       95.05       96.59     43.37 o 
   4   1  28       73.71       86.54     31.64 o 
  -4   2  28       50.85       40.73     39.33 o 
  -3   2  28       53.23       87.79     49.86 o 
  -2   2  28       41.70       45.97     21.45 o 
  -1   2  28       56.31       47.38     22.72 o 
   0   2  28      540.84      704.88     50.38 o 
   1   2  28       58.87       69.49     20.11 o 
   2   2  28       41.05       44.41     20.32 o 
   3   2  28       54.68       87.17     31.52 o 
   4   2  28       49.34       64.74     27.33 o 
  -4   3  28       44.99       66.72     47.05 o 
  -3   3  28        6.00        8.46     13.94 o 
  -2   3  28       42.25       45.59     18.20 o 
  -1   3  28       17.76        6.29     13.16 o 
   0   3  28      309.54      323.76     51.30 o 
   1   3  28       16.57       29.97     16.06 o 
   2   3  28       45.33       59.39     24.54 o 
   3   3  28        6.12       10.61     12.08 o 
   4   3  28       42.97       38.34     24.05 o 
  -3   4  28      184.55      230.35     71.28 o 
  -2   4  28       14.17       16.77     15.46 o 
  -1   4  28       49.32       36.18     17.95 o 
   0   4  28       15.94       11.01     20.54 o 
   1   4  28       48.67       36.27     17.62 o 
   2   4  28       14.26        8.12     15.96 o 
   3   4  28      184.62      299.77     69.99 o 
  -3   5  28       58.20       23.36     18.32 o 
  -2   5  28       91.31       81.54     31.08 o 
  -1   5  28        0.41       18.29     19.89 o 
   0   5  28      148.24      128.33     52.85 o 
   1   5  28        0.37        8.98     16.40 o 
   2   5  28       97.16      109.01     30.39 o 
   3   5  28       57.40       63.17     26.89 o 
  -3   6  28      163.38      116.00     52.92 o 
  -2   6  28        5.63       22.82     22.62 o 
  -1   6  28       11.09       25.13     25.41 o 
   0   6  28        5.40       10.22     20.99 o 
   1   6  28        9.84       22.58     25.57 o 
   2   6  28        6.10       16.63     23.34 o 
   3   6  28      161.10      173.11     37.29 o 
  -2   7  28       82.16       57.85     27.87 o 
  -1   7  28       36.78       28.90     18.89 o 
   0   7  28       24.32       18.56     21.09 o 
   1   7  28       36.47       53.89     35.76 o 
   2   7  28       83.16       43.38     38.10 o 
  -2   8  28       71.42       54.34     24.47 o 
  -1   8  28        2.71        7.47     23.00 o 
   0   8  28       46.47       42.07     27.83 o 
   1   8  28        3.06       26.61     20.91 o 
   2   8  28       69.71       91.28     46.83 o 
   0   9  28        7.23       34.45     29.76 o 
   1   0  29        7.76       18.37     14.24 o 
   2   0  29        0.25       13.35     15.06 o 
   3   0  29        8.68       24.80     18.44 o 
   4   0  29        4.71       23.53     27.74 o 
  -4   1  29        9.05       20.02     27.04 o 
  -3   1  29       21.14       22.12     19.73 o 
  -2   1  29        7.65       20.37     17.27 o 
  -1   1  29      204.23      219.40     27.27 o 
   0   1  29      141.64      129.09     22.97 o 
   1   1  29      202.08      254.13     34.08 o 
   2   1  29        7.05       11.54     12.89 o 
   3   1  29       19.84       13.18     15.18 o 
   4   1  29        8.91       19.71     16.11 o 
  -3   2  29        0.53       33.36     35.82 o 
  -2   2  29       25.77       36.39     19.26 o 
  -1   2  29      270.08      313.78     52.76 o 
   0   2  29      289.12      323.50     34.93 o 
   1   2  29      270.35      335.74     44.37 o 
   2   2  29       26.35       38.78     22.38 o 
   3   2  29        0.63       12.53     17.44 o 
   4   2  29        5.63        6.67     14.75 o 
  -3   3  29       66.12       70.33     29.14 o 
  -2   3  29       25.20       25.87     18.62 o 
  -1   3  29      118.11      116.14     31.55 o 
   0   3  29       48.77       58.75     34.24 o 
   1   3  29      115.97      111.45     30.20 o 
   2   3  29       25.44       22.88     15.51 o 
   3   3  29       64.82       60.63     21.87 o 
  -3   4  29       20.19       14.27     19.74 o 
  -2   4  29      119.87       67.29     28.52 o 
  -1   4  29      278.83      311.40     57.02 o 
   0   4  29        1.13       11.73     20.36 o 
   1   4  29      277.85      351.22     61.42 o 
   2   4  29      119.99      132.49     36.22 o 
   3   4  29       20.09       21.87     16.78 o 
  -3   5  29       34.56       11.49     18.36 o 
  -2   5  29       93.48       88.26     28.77 o 
  -1   5  29       87.01       78.23     29.61 o 
   0   5  29        1.70        8.76     14.57 o 
   1   5  29       88.46      103.37     40.01 o 
   2   5  29       96.23      103.61     26.87 o 
   3   5  29       33.68       23.96     17.06 o 
  -3   6  29       48.74       14.00     16.59 o 
  -2   6  29      118.74      110.69     41.62 o 
  -1   6  29      100.14       76.26     32.81 o 
   0   6  29      160.79      156.28     49.53 o 
   1   6  29       97.04      110.17     47.40 o 
   2   6  29      120.53      151.56     54.14 o 
   3   6  29       49.04       55.13     32.66 o 
  -2   7  29       20.71       29.33     23.20 o 
  -1   7  29       13.11       38.55     22.67 o 
   0   7  29        0.09       41.64     28.97 o 
   1   7  29       12.47        0.18     14.92 o 
   2   7  29       21.48       64.02     37.89 o 
  -1   8  29       33.64       38.64     27.49 o 
   0   8  29       10.51       44.07     32.26 o 
   1   8  29       34.58       40.31     29.81 o 
   0   0  30      151.10      100.32     33.82 o 
   1   0  30        2.32        8.87     11.08 o 
   2   0  30        6.32       34.94     26.55 o 
   3   0  30      107.16      119.07     36.17 o 
  -3   1  30        2.20        0.74     12.63 o 
  -2   1  30       15.12       14.13     18.96 o 
  -1   1  30        5.13       18.90     16.64 o 
   0   1  30      294.42      362.91     50.61 o 
   1   1  30        5.35       19.52     16.15 o 
   2   1  30       14.89       16.97     13.13 o 
   3   1  30        2.04       24.34     20.59 o 
  -3   2  30      112.50       92.35     51.27 o 
  -2   2  30       23.74       32.38     22.03 o 
  -1   2  30       87.56       78.59     24.96 o 
   0   2  30        1.36       17.51     15.58 o 
   1   2  30       86.84      109.65     30.22 o 
   2   2  30       23.35       31.07     18.17 o 
   3   2  30      109.96       72.67     36.69 o 
  -3   3  30       52.92       28.25     20.21 o 
  -2   3  30       24.32       13.23     13.28 o 
  -1   3  30       56.62       51.95     24.32 o 
   0   3  30       85.40       53.80     26.24 o 
   1   3  30       53.84       65.60     24.23 o 
   2   3  30       25.80       36.78     18.87 o 
   3   3  30       55.31       44.78     22.03 o 
  -3   4  30        7.65        5.78     12.08 o 
  -2   4  30      107.01      112.47     36.11 o 
  -1   4  30        1.52       18.43     20.23 o 
   0   4  30       54.38       67.02     31.58 o 
   1   4  30        1.41       13.45     22.74 o 
   2   4  30      106.41      110.33     32.99 o 
   3   4  30        8.04       17.57     17.60 o 
  -3   5  30       36.09       43.13     25.16 o 
  -2   5  30       18.45       16.16     19.51 o 
  -1   5  30        1.46       12.84     14.61 o 
   0   5  30      152.71      214.91     57.54 o 
   1   5  30        1.64       27.60     33.89 o 
   2   5  30       18.69       24.80     18.24 o 
   3   5  30       36.57       17.49     21.76 o 
  -2   6  30       12.89       21.73     20.49 o 
  -1   6  30       44.87       43.12     25.06 o 
   0   6  30      224.60      244.57     51.57 o 
   1   6  30       43.57       41.45     28.98 o 
   2   6  30       13.74       58.91     39.71 o 
  -1   7  30       23.50       23.48     17.28 o 
   0   7  30        1.10       25.57     21.43 o 
   1   7  30       22.50       12.71     16.14 o 
   0   8  30       21.32       10.14     24.43 o 
   1   0  31       72.35       56.29     17.12 o 
   2   0  31      109.88      122.98     41.04 o 
   3   0  31       33.00       24.58     21.60 o 
  -3   1  31       11.08       28.00     19.27 o 
  -2   1  31       59.65       51.34     26.11 o 
  -1   1  31       56.43       36.94     19.38 o 
   0   1  31      286.51      338.87     52.99 o 
   1   1  31       55.32       36.36     15.43 o 
   2   1  31       61.53       80.26     30.18 o 
   3   1  31       10.96       24.59     19.89 o 
  -3   2  31        1.83       21.42     33.36 o 
  -2   2  31       35.06       30.12     16.00 o 
  -1   2  31      214.24      258.33     49.32 o 
   0   2  31      265.69      237.46     77.95 o 
   1   2  31      210.15      279.11     51.41 o 
   2   2  31       34.91       29.63     14.97 o 
   3   2  31        1.77       13.16     22.65 o 
  -3   3  31       49.61       13.32     21.42 o 
  -2   3  31       13.22       15.53     15.33 o 
  -1   3  31       27.86       23.31     18.59 o 
   0   3  31       47.22       15.61     16.62 o 
   1   3  31       27.85       27.24     12.89 o 
   2   3  31       13.21       28.77     20.47 o 
   3   3  31       48.05       96.82     72.69 o 
  -3   4  31       11.43       29.18     23.85 o 
  -2   4  31        5.97        8.02     14.84 o 
  -1   4  31        1.35        9.37     13.88 o 
   0   4  31        4.21       13.40     20.20 o 
   1   4  31        1.10        4.86     17.56 o 
   2   4  31        5.87       23.71     17.26 o 
   3   4  31       11.11       34.36     31.11 o 
  -2   5  31        2.46       11.69     14.16 o 
  -1   5  31       55.27       49.28     22.18 o 
   0   5  31        6.17       14.17     21.42 o 
   1   5  31       55.49       76.64     34.17 o 
   2   5  31        2.48        0.06     15.29 o 
  -2   6  31       11.21       83.11     30.37 o 
  -1   6  31       13.70       14.37     15.10 o 
   0   6  31        0.49       15.23     20.70 o 
   1   6  31       14.56       39.37     28.56 o 
   2   6  31       11.75       38.23     32.00 o 
  -1   7  31        7.52       28.68     21.00 o 
   0   7  31        0.43       10.61     22.49 o 
   1   7  31        7.03       34.51     32.66 o 
   0   0  32      138.80      122.38     39.72 o 
   1   0  32       33.70       35.81     15.72 o 
   2   0  32      175.91      123.56     32.21 o 
   3   0  32       62.24       54.18     24.66 o 
  -3   1  32       73.51       55.82     23.82 o 
  -2   1  32       24.93       21.10     18.45 o 
  -1   1  32       58.20       55.74     23.20 o 
   0   1  32      215.12      202.33     35.80 o 
   1   1  32       58.94       58.00     23.22 o 
   2   1  32       24.33       33.31     21.99 o 
   3   1  32       75.24       52.70     52.32 o 
  -3   2  32       50.15       64.51     30.62 o 
  -2   2  32       20.89       25.59     19.00 o 
  -1   2  32       31.66       26.70     18.51 o 
   0   2  32       53.02       32.42     19.63 o 
   1   2  32       33.72       27.86     14.25 o 
   2   2  32       20.38       20.35     15.59 o 
   3   2  32       49.14       26.15     18.87 o 
  -2   3  32       93.09       80.45     28.14 o 
  -1   3  32       17.53        8.14     14.63 o 
   0   3  32      167.99      169.29     46.90 o 
   1   3  32       16.79       31.74     18.33 o 
   2   3  32       92.00      114.24     34.53 o 
  -2   4  32       46.59       56.39     29.09 o 
  -1   4  32       21.43       23.26     19.85 o 
   0   4  32       12.74       30.59     26.64 o 
   1   4  32       22.94       26.55     25.39 o 
   2   4  32       47.03       28.92     18.60 o 
  -2   5  32       97.06       83.23     34.99 o 
  -1   5  32        7.93       11.89     13.92 o 
   0   5  32      206.76      289.01     78.21 o 
   1   5  32        7.83       41.38     25.51 o 
   2   5  32       92.65      131.39     45.27 o 
  -1   6  32        7.48       43.74     31.50 o 
   0   6  32        4.49       38.46     29.26 o 
   1   6  32        6.72       29.66     23.44 o 
   1   0  33       12.46       14.05     12.16 o 
   2   0  33        4.20        6.23     13.89 o 
  -2   1  33       24.28       17.81     14.03 o 
  -1   1  33        6.39       15.46     14.68 o 
   0   1  33       66.27       58.07     17.97 o 
   1   1  33        6.31        7.57     10.10 o 
   2   1  33       24.84        9.13     14.58 o 
  -2   2  33       65.07       31.23     17.13 o 
  -1   2  33       17.76       38.96     41.88 o 
   0   2  33        0.11       19.96     17.99 o 
   1   2  33       18.96       36.10     21.16 o 
   2   2  33       66.23       46.10     21.34 o 
  -2   3  33       21.75       15.79     13.20 o 
  -1   3  33       94.29       89.99     29.96 o 
   0   3  33       37.21       35.08     23.67 o 
   1   3  33       95.70      127.22     48.64 o 
   2   3  33       22.48       32.00     19.90 o 
  -2   4  33       33.38       52.01     27.73 o 
  -1   4  33       66.92       39.49     19.09 o 
   0   4  33        3.24       20.18     23.55 o 
   1   4  33       67.96       79.63     40.83 o 
   2   4  33       31.66       41.93     22.31 o 
  -1   5  33       27.75       33.04     20.04 o 
   0   5  33        8.74        7.36     20.50 o 
   1   5  33       27.14       31.75     28.86 o 
   0   6  33        1.24       14.39     21.34 o 
   0   0  34      198.68      178.89     40.14 o 
   1   0  34       93.37       49.07     30.56 o 
   2   0  34        4.50        5.77     13.28 o 
  -2   1  34       37.04       22.53     18.42 o 
  -1   1  34       26.32       36.80     20.99 o 
   0   1  34      393.06      428.87     78.41 o 
   1   1  34       27.20       25.86     15.93 o 
   2   1  34       36.74       35.36     25.73 o 
  -2   2  34       12.09       17.65     14.02 o 
  -1   2  34       32.22       37.36     22.55 o 
   0   2  34        1.20       22.32     19.68 o 
   1   2  34       33.04       20.67     13.29 o 
   2   2  34       11.44       30.21     19.68 o 
  -2   3  34       18.07       25.21     19.25 o 
  -1   3  34       42.72       43.65     24.08 o 
   0   3  34       28.79       27.26     16.43 o 
   1   3  34       43.81       26.22     27.05 o 
   2   3  34       18.21       34.44     32.75 o 
  -1   4  34       35.56       12.13     13.03 o 
   0   4  34       48.25       25.88     21.63 o 
   1   4  34       35.24       45.23     29.32 o 
   0   5  34        0.52       27.54     27.73 o 
   1   0  35      106.77      116.67     41.49 o 
   2   0  35       25.95       33.71     33.71 o 
  -1   1  35       29.41       46.68     22.84 o 
   0   1  35       62.55       39.96     22.43 o 
   1   1  35       27.92       25.35     14.12 o 
  -1   2  35       29.72       37.32     17.32 o 
   0   2  35       15.06       13.71     12.43 o 
   1   2  35       29.83       26.35     18.74 o 
  -1   3  35        8.39       17.43     13.66 o 
   0   3  35       16.93       17.59     14.50 o 
   1   3  35        8.77       46.25     31.64 o 
   0   4  35        5.73       25.25     22.62 o 
   0   0  36        0.81       10.25     14.70 o 
   1   0  36       30.42       16.55     16.60 o 
  -1   1  36       55.88       84.43     31.10 o 
   0   1  36       49.58       20.99     15.81 o 
   1   1  36       55.80       54.93     23.70 o 
   0   2  36       39.48       61.58     30.64 o 
                                                 
